# Supplementary material for: Amino Acids and IGF1 Regulation of Fish Muscle Growth Revealed by Transcriptome and microRNAome Integrative Analyses of Pacu (Piaractus mesopotamicus) Myotubes
Source: Int J Mol Sci. 2022 Jan 21;23(3):1180. doi: 10.3390/ijms23031180 (PMC8835699; doi:10.3390/ijms23031180)
Supplement: Supplementary file 1 [file ijms-23-01180-s001.zip]

Archive with 11 entries (11 files):
- Figure S1.pdf
- Figure S2.pdf
- Figure S3.pdf
- Figure S4.pdf
- Figure S5.pdf
- Figure S6.pdf
- Table S1.pdf
- Table S2.xlsx
- Table S3.xlsx
- Table S4.xlsx
- Table S5.pdf
