# Supplementary material for: Amino Acids and IGF1 Regulation of Fish Muscle Growth Revealed by Transcriptome and microRNAome Integrative Analyses of Pacu (Piaractus mesopotamicus) Myotubes
Source: Int J Mol Sci. 2022 Jan 21;23(3):1180. doi: 10.3390/ijms23031180 (PMC8835699; doi:10.3390/ijms23031180)
Supplement: Supplementary file 1 [file ijms-23-01180-s001.zip › Table S2.xlsx]

## Sheet: AAxCTR
Table S2. List of differentially expressed genes in AA and IGF1 pacu cultured myotubes. AA and IGF1 treatments showed respectively 2318 and 1072 differentially expressed genes compared to CTR group (including redundant genes, due to the sequencing). The genes were considered differentially expressed with adjusted P-value£0.05 and Log2(Fold-change) £-1 and ³1 (2-fold). Blue color indicates genes w…
Gene symbol	Gene name	baseMean	log2FoldChange	lfcSE	stat	pvalue	padj
il1r2	interleukin-1 receptor type 2-like	120.958	-3.36676	0.299342	-11.2472	2.39084e-29	1.6352e-26			down-regulation
il1r2	interleukin-1 receptor type 2-like	96.0643	-3.18382	0.355739	-8.94985	3.55951e-19	1.02092e-16			up-regulation
il1r2	interleukin-1 receptor type 2-like	80.0543	-3.11603	0.363835	-8.56439	1.08649e-17	2.44564e-15
tnfrsf6b	tumor necrosis factor receptor superfamily member 6b-like	120.229	-2.73677	0.299003	-9.15298	5.53849e-20	1.75872e-17
mphosph8	M-phase phosphoprotein 8	26.0355	-2.64739	0.408401	-6.48232	9.03214e-11	6.87855e-09
gucy1b2	guanylatecyclase soluble subunit beta-2-like	27.8988	-2.64145	0.389586	-6.78014	1.2006e-11	1.04399e-09
tnfrsf6b	tumor necrosis factor receptor superfamily member 6b-like	185.148	-2.56118	0.262099	-9.7718	1.48784e-22	6.08218e-20
mphosph8	M-phase phosphoprotein 8	31.6138	-2.53778	0.38632	-6.56912	5.06151e-11	3.95914e-09
si:ch211-156l18.7	si:ch211-156l18.7	2082.51	-2.53414	0.132331	-19.15	9.66942e-82	1.71947e-77
cast	calpastatin	59.3417	-2.48923	0.308236	-8.07574	6.70681e-16	1.11985e-13
sat1a.2	spermidine/spermine N1-acetyltransferase 1a, duplicate 2	458.623	-2.47446	0.231083	-10.7081	9.32416e-27	5.02445e-24
gucy1b2	guanylatecyclase soluble subunit beta-2-like	28.3194	-2.47298	0.384277	-6.43542	1.23132e-10	9.18071e-09
arrdc4	arrestin domain-containing protein 4	434.12	-2.46289	0.170072	-14.4815	1.58706e-47	4.34182e-44
si:ch211-156l18.7	si:ch211-156l18.7	1834.82	-2.45974	0.139287	-17.6595	8.59303e-70	7.64028e-66
tnfrsf6b	tumor necrosis factor receptor superfamily member 6b-like	142.645	-2.42437	0.316039	-7.67113	1.70493e-14	2.29785e-12
arrdc4	arrestin domain-containing protein 4	437.251	-2.42239	0.165492	-14.6375	1.61813e-48	5.2317e-45
tnfrsf6b	tumor necrosis factor receptor superfamily member 6b-like	207.565	-2.38599	0.274874	-8.68029	3.94756e-18	9.48614e-16
arrdc4	arrestin domain-containing protein 4	366.872	-2.38407	0.174173	-13.6879	1.19888e-42	2.24411e-39
arrdc4	arrestin domain-containing protein 4	407.226	-2.35618	0.159257	-14.7948	1.58236e-49	5.62768e-46
arrdc4	arrestin domain-containing protein 4	463.838	-2.35078	0.157137	-14.9601	1.3378e-50	5.94735e-47
cpt1b	carnitine palmitoyltransferase 1B (muscle)	17.9763	-2.31374	0.399963	-5.7849	7.25553e-09	3.66538e-07
slc38a5b	solute carrier family 38 member 5b	3636.58	-2.31156	0.158758	-14.5603	5.02093e-48	1.48808e-44
slc38a5b	solute carrier family 38 member 5b	3691.26	-2.30798	0.162729	-14.183	1.16758e-45	2.76834e-42
arrdc4	arrestin domain-containing protein 4	433.909	-2.26448	0.186518	-12.1408	6.42041e-34	6.00899e-31
sat1a.2	spermidine/spermine N1-acetyltransferase 1a, duplicate 2	64.5878	-2.26192	0.278229	-8.12971	4.30324e-16	7.50219e-14
ENSAMXT00000040342	ENSAMXT00000040342	24.6665	-2.20946	0.390093	-5.66392	1.4795e-08	6.87822e-07
MOK	MOK	57.8644	-2.19951	0.300186	-7.32714	2.35109e-13	2.6973e-11
ENSAMXT00000050773	ENSAMXT00000050773	19.6371	-2.19828	0.401069	-5.48104	4.22822e-08	1.76706e-06
mphosph8	M-phase phosphoprotein 8	29.896	-2.19217	0.397557	-5.5141	3.5056e-08	1.48779e-06
mcmdc2	minichromosome maintenance domain containing 2	90.845	-2.18538	0.251022	-8.70596	3.14911e-18	7.6711e-16
il1r2	interleukin-1 receptor type 2-like	16.2211	-2.18166	0.400077	-5.4531	4.9498e-08	2.03279e-06
ENSAMXT00000050773	ENSAMXT00000050773	21.9937	-2.18052	0.402403	-5.41874	6.00212e-08	2.42024e-06
lepb	leptin b	683.039	-2.17134	0.174978	-12.4092	2.32972e-35	2.5108e-32
mcmdc2	minichromosome maintenance domain containing 3	73.7188	-2.15465	0.288738	-7.4623	8.50237e-14	1.03557e-11
nfat5b	nuclear factor of activated T cells 5b	877.253	-2.14944	0.215807	-9.96	2.2806e-23	9.77222e-21
mmp9	matrix metallopeptidase 9	1726.51	-2.13438	0.222055	-9.61194	7.11941e-22	2.75219e-19
MOK	MOK	20.523	-2.12639	0.38537	-5.51779	3.43297e-08	1.46395e-06
nfat5b	nuclear factor of activated T cells 5b	1205.1	-2.11144	0.160674	-13.1411	1.91313e-39	2.95829e-36
mmp9	matrix metallopeptidase 9	1566.45	-2.09044	0.2261	-9.24564	2.3383e-20	7.70016e-18
nfat5b	nuclear factor of activated T cells 5b	484.477	-2.09012	0.21898	-9.54482	1.3635e-21	5.05135e-19
cast	calpastatin	72.8647	-2.08511	0.271687	-7.67469	1.65825e-14	2.25965e-12
plin2	perilipin 2	1813.94	-2.0832	0.155106	-13.4308	3.99041e-41	7.09594e-38
nfat5b	nuclear factor of activated T cells 5b	1067.29	-2.07824	0.168123	-12.3614	4.22791e-35	4.42252e-32
plin2	perilipin 2	1384.3	-2.07181	0.156797	-13.2134	7.34775e-40	1.18783e-36
nfat5b	nuclear factor of activated T cells 5b	1228.55	-2.06574	0.145965	-14.1523	1.80842e-45	3.78333e-42
oga	O-GlcNAcase	375.495	-2.06437	0.236121	-8.74287	2.27254e-18	5.81461e-16
nfat5b	nuclear factor of activated T cells 5b	1233.25	-2.05593	0.155582	-13.2145	7.23997e-40	1.18783e-36
bhlhe41	basic helix-loop-helix family, member e41	84.0925	-2.0351	0.270279	-7.52964	5.08788e-14	6.40392e-12
ctdsp2	CTD (carboxy-terminal domain, RNA polymerase II, polypeptide A) small phosphatase 2	91.9733	-2.03334	0.299984	-6.77816	1.2172e-11	1.05226e-09
nfat5b	nuclear factor of activated T cells 5b	40.5	-2.02399	0.344752	-5.87086	4.33541e-09	2.34686e-07
sat1a.2	spermidine/spermine N1-acetyltransferase 1a, duplicate 2	6.94773	-2.01668	0.424919	-4.74602	2.0746e-06	5.45856e-05
nfat5b	nuclear factor of activated T cells 5b	647.547	-2.01092	0.260421	-7.72183	1.14675e-14	1.62487e-12
mcmdc2	minichromosome maintenance domain containing 4	162.312	-2.00938	0.189728	-10.5908	3.28645e-26	1.60113e-23
ezh1	enhancer of zeste 1 polycomb repressive complex 2 subunit	727.15	-2.00441	0.129947	-15.4248	1.11526e-53	6.61068e-50
igfbp1a	insulin-like growth factor binding protein 1a	372.573	-2.0006	0.254636	-7.85671	3.94359e-15	5.94295e-13
MOK	MOK	50.8609	-1.99509	0.306955	-6.49961	8.05292e-11	6.17246e-09
zgc:163014	zgc:163014	35.5396	-1.99349	0.343338	-5.80621	6.39046e-09	3.27961e-07
plin2	perilipin 2	1023.72	-1.98976	0.158893	-12.5226	5.6136e-36	6.23899e-33
serpinb1l2	serpin peptidase inhibitor, clade B (ovalbumin), member 1, like 2	413.445	-1.9876	0.187343	-10.6094	2.69387e-26	1.33066e-23
plin2	perilipin 2	1220.16	-1.98328	0.186427	-10.6384	1.97597e-26	1.00393e-23
ezh1	enhancer of zeste 1 polycomb repressive complex 2 subunit	712.605	-1.98289	0.131494	-15.0797	2.2025e-51	1.11903e-47
lepb	leptin b	483.682	-1.98003	0.162248	-12.2038	2.96759e-34	2.93173e-31
MOK	MOK	19.2464	-1.97265	0.389961	-5.05858	4.22387e-07	1.34367e-05
ezh1	enhancer of zeste 1 polycomb repressive complex 2 subunit	688.614	-1.96833	0.137935	-14.27	3.36457e-46	8.54721e-43
cast	calpastatin	59.8251	-1.96781	0.306694	-6.41622	1.39697e-10	1.02651e-08
nfat5b	nuclear factor of activated T cells 5b	340.984	-1.95548	0.286601	-6.82302	8.91432e-12	7.98584e-10
tuft1a	tuftelin 1a	269.799	-1.94518	0.325711	-5.97211	2.3421e-09	1.32917e-07
htra3	serine protease htra3-like	206.052	-1.93641	0.209523	-9.24197	2.42006e-20	7.89626e-18
htra3	serine protease htra3-like	250.819	-1.93101	0.173033	-11.1598	6.41703e-29	4.22633e-26
oca2	oculocutaneous albinism II	41.7534	-1.91253	0.404741	-4.72533	2.29747e-06	5.92958e-05
arrdc4	arrestin domain-containing protein 4	259.598	-1.91247	0.219645	-8.70709	3.11782e-18	7.64727e-16
ENSPNAT00000014957	ENSPNAT00000014957	39.3233	-1.91047	0.311104	-6.14094	8.2035e-10	5.07404e-08
serpinb1l2	serpin peptidase inhibitor, clade B (ovalbumin), member 1, like 2	466.67	-1.90793	0.180999	-10.5411	5.58514e-26	2.61363e-23
wdr62	WD repeat domain 62	539.668	-1.90434	0.168085	-11.3296	9.3617e-30	6.65898e-27
tbrg1	transforming growth factor beta regulator 1	188.062	-1.89802	0.204715	-9.27154	1.83479e-20	6.25171e-18
mcmdc2	minichromosome maintenance domain containing 5	55.9024	-1.89757	0.293497	-6.46539	1.01041e-10	7.61337e-09
igfbp1a	insulin-like growth factor binding protein 1a	289.509	-1.89336	0.278147	-6.80704	9.96286e-12	8.77053e-10
tmcc1	transmembrane and coiled-coil domain family 1	11.8343	-1.88942	0.405617	-4.65815	3.19069e-06	7.91442e-05
ENSPNAT00000024267	ENSPNAT00000024267	16.5589	-1.88248	0.397677	-4.73369	2.20478e-06	5.74997e-05
ezh1	enhancer of zeste 1 polycomb repressive complex 2 subunit	752.346	-1.88045	0.14675	-12.814	1.36858e-37	1.80273e-34
zgc:163014	zgc:163014	24.1263	-1.87989	0.377946	-4.97396	6.55972e-07	1.98988e-05
ezh1	enhancer of zeste 1 polycomb repressive complex 2 subunit	767.233	-1.87647	0.14572	-12.8773	6.04422e-38	8.5985e-35
gpx1b	glutathione peroxidase 1b	59.5702	-1.87217	0.262263	-7.13853	9.43377e-13	9.69688e-11
serpine1	serpin peptidase inhibitor, clade E (nexin, plasminogen activator inhibitor type 1), member 1	2765.07	-1.86416	0.290239	-6.42284	1.33754e-10	9.91035e-09
zgc:163014	zgc:163014	33.725	-1.85731	0.358319	-5.1834	2.17875e-07	7.55971e-06
tmem243a	transmembrane protein 243, mitochondrial a	64.5757	-1.84736	0.289511	-6.38095	1.7599e-10	1.26959e-08
nfat5b	nuclear factor of activated T cells 5b	19.4867	-1.84661	0.420323	-4.39331	1.1164e-05	0.000231515
ezh1	enhancer of zeste 1 polycomb repressive complex 2 subunit	730.724	-1.84207	0.154783	-11.901	1.16925e-32	1.01425e-29
igfbp1a	insulin-like growth factor binding protein 1a	198.444	-1.84139	0.269248	-6.83901	7.97418e-12	7.19801e-10
tfeb	transcription factor EB	76.683	-1.83324	0.310558	-5.90304	3.56867e-09	1.96167e-07
wdr62	WD repeat domain 62	533.726	-1.82722	0.171791	-10.6363	2.02049e-26	1.01209e-23
cadpsb	Ca2+-dependent activator protein for secretion b	401.406	-1.82286	0.218305	-8.35006	6.82269e-17	1.3632e-14
htra3	serine protease htra3-like	100.073	-1.81712	0.22797	-7.97089	1.57533e-15	2.52372e-13
dmrta1	double sex-and mab-3-related transcription factor A1-like	26.7877	-1.81318	0.387718	-4.67655	2.91739e-06	7.33783e-05
ptk6a	PTK6 protein tyrosine kinase 6a	7.65678	-1.81188	0.425526	-4.25796	2.06296e-05	0.000394035
rem1	RAS (RAD and GEM)-like GTP-binding 1	146.839	-1.80939	0.231861	-7.80379	6.00741e-15	8.79232e-13
pfkfb4b	6-phosphofructo-2-kinase/fructose-2,6-biphosphatase 4b	266.709	-1.80328	0.19756	-9.12774	6.99465e-20	2.14452e-17
htra3	serine protease htra3-like	87.7119	-1.79222	0.245821	-7.29077	3.08181e-13	3.4685e-11
sat1a.2	spermidine/spermine N1-acetyltransferase 1a, duplicate 2	6.3531	-1.78639	0.422499	-4.22815	2.35619e-05	0.000440964
lepb	leptin b	378.129	-1.78264	0.239113	-7.45521	8.97249e-14	1.0854e-11
ENSPNAT00000005512	ENSPNAT00000005512	10.559	-1.77841	0.420964	-4.22461	2.39356e-05	0.000446392
fhl2b	four and a half LIM domains 2b	10.438	-1.77777	0.416909	-4.26417	2.00651e-05	0.000385113
znf395a	zinc finger protein 395a	34.8919	-1.77481	0.362414	-4.89719	9.72174e-07	2.79776e-05
lepb	leptin b	392.478	-1.77329	0.234526	-7.56117	3.99449e-14	5.11021e-12
ENSAMXT00000050773	ENSAMXT00000050773	10.269	-1.77305	0.411903	-4.30452	1.67345e-05	0.000329548
zgc:163014	zgc:163014	32.7242	-1.77227	0.375823	-4.71569	2.40897e-06	6.16367e-05
pfkfb4b	6-phosphofructo-2-kinase/fructose-2,6-biphosphatase 4b	303.494	-1.77052	0.212561	-8.32945	8.12173e-17	1.58708e-14
rem1	RAS (RAD and GEM)-like GTP-binding 1	131.88	-1.76959	0.256538	-6.89796	5.27536e-12	4.89864e-10
irf7	interferon regulatory factor 7	68.2477	-1.76835	0.34254	-5.16246	2.43722e-07	8.30266e-06
irf7	interferon regulatory factor 7	60.0184	-1.76759	0.342483	-5.16109	2.4551e-07	8.35557e-06
scn1lab	sodium channel, voltage-gated, type I like, alpha b	312.722	-1.76531	0.180059	-9.80405	1.08156e-22	4.47276e-20
cadpsb	Ca2+-dependent activator protein for secretion b	247.751	-1.76492	0.234678	-7.52062	5.45184e-14	6.75592e-12
ENSPNAT00000009597	ENSPNAT00000009597	23.8156	-1.76475	0.379244	-4.65334	3.26602e-06	8.06079e-05
tbrg1	transforming growth factor beta regulator 1	124.185	-1.7645	0.227398	-7.75952	8.5254e-15	1.22755e-12
setdb1a	SET domain bifurcated histone lysine methyltransferase 1a	73.1159	-1.75506	0.275407	-6.3726	1.85846e-10	1.33528e-08
sorbs1	sorbin and SH3 domain containing 1	188.749	-1.7514	0.309497	-5.65886	1.52378e-08	7.05639e-07
rem1	RAS (RAD and GEM)-like GTP-binding 1	137.608	-1.745	0.242481	-7.19646	6.1798e-13	6.60014e-11
ENSPNAT00000038266	ENSPNAT00000038266	21.9553	-1.74486	0.376597	-4.63323	3.60006e-06	8.76672e-05
krt18a.1	keratin 18a, tandem duplicate 1	9287.85	-1.7351	0.0841404	-20.6215	1.75973e-94	6.25849e-90
rem1	RAS (RAD and GEM)-like GTP-binding 1	136.115	-1.73207	0.248158	-6.97968	2.95853e-12	2.82091e-10
hmga1b	high mobility group AT-hook 1b	36.9075	-1.73152	0.334659	-5.174	2.29132e-07	7.87652e-06
zgc:162183	zgc:162183	60.5893	-1.73104	0.263515	-6.56901	5.06511e-11	3.95914e-09
oga	O-GlcNAcase	611.258	-1.72669	0.21284	-8.11261	4.95425e-16	8.47106e-14
scn1lab	sodium channel, voltage-gated, type I like, alpha b	291.423	-1.72464	0.172461	-10.0001	1.5217e-23	6.5999e-21
cst14b.1	cystatin 14b, tandem duplicate 1	13.528	-1.72217	0.412987	-4.17003	3.04564e-05	0.000550274
tfeb	transcription factor EB	90.1071	-1.71704	0.293572	-5.84878	4.95179e-09	2.62459e-07
znf395a	zinc finger protein 395a	151.153	-1.71415	0.2529	-6.77794	1.21898e-11	1.05226e-09
prdm1a	PR domain containing 1a, with ZNF domain	22.8854	-1.71252	0.379796	-4.50906	6.51161e-06	0.000145013
MOK	MOK	33.467	-1.71126	0.348032	-4.91697	8.78931e-07	2.56643e-05
igfbp1a	insulin-like growth factor binding protein 1a	203.997	-1.70496	0.272208	-6.26343	3.76591e-10	2.52231e-08
ankrd2	ankyrin repeat domain 2 (stretch responsive muscle)	108.751	-1.69878	0.261529	-6.49557	8.27207e-11	6.3268e-09
tbrg1	transforming growth factor beta regulator 1	209.382	-1.69612	0.213424	-7.94715	1.90846e-15	3.01664e-13
pibf1	progesterone immunomodulatory binding factor 1	18.9389	-1.69192	0.390792	-4.32947	1.49471e-05	0.000297479
lpar1	lysophosphatidicacid receptor 1-a-like	10.8562	-1.68872	0.411611	-4.10272	4.08327e-05	0.000702912
gsap	gamma-secretase activating protein	22.9742	-1.68591	0.354642	-4.75382	1.9961e-06	5.29785e-05
ENSPNAT00000019273	ENSPNAT00000019273	33.6998	-1.68431	0.369185	-4.56225	5.06074e-06	0.000116495
plin2	perilipin 2	112.638	-1.68353	0.261667	-6.43384	1.24417e-10	9.25709e-09
ppp1r12b	protein phosphatase 1 regulatory subunit 12B-like	19.2428	-1.68098	0.378628	-4.43964	9.01079e-06	0.000191783
s100a10a	S100 calcium binding protein A10a	220.991	-1.67969	0.221655	-7.57794	3.5108e-14	4.52397e-12
rem1	RAS (RAD and GEM)-like GTP-binding 1	145.651	-1.67944	0.241621	-6.95074	3.63376e-12	3.45547e-10
ENSPNAT00000019273	ENSPNAT00000019273	33.8789	-1.67664	0.367894	-4.55741	5.17879e-06	0.000118828
znf395a	zinc finger protein 395a	90.8927	-1.67572	0.292204	-5.73476	9.7652e-09	4.79695e-07
setdb1a	SET domain bifurcated histone lysine methyltransferase 1a	54.6691	-1.67465	0.316578	-5.28986	1.22412e-07	4.53969e-06
klf9	Kruppel-like factor 9	51.0805	-1.67412	0.35935	-4.65874	3.18151e-06	7.90158e-05
arl4	ADP-ribosylationfactor 4-like	30.9022	-1.67408	0.421188	-3.97466	7.04791e-05	0.00110569
ablim1b	actin binding LIM protein 1b	546.702	-1.67184	0.225405	-7.41704	1.19766e-13	1.42935e-11
irf7	interferon regulatory factor 7	63.7968	-1.66998	0.34252	-4.87556	1.08498e-06	3.07223e-05
thbs1b	thrombospondin 1b	113.102	-1.66942	0.364067	-4.58548	4.5294e-06	0.000106681
MOK	MOK	30.4561	-1.66739	0.365143	-4.56641	4.96154e-06	0.000114657
slc1a3a	solute carrier family 1 member 3a	18.8091	-1.6655	0.391627	-4.25278	2.11136e-05	0.000401338
pi16	peptidase inhibitor 16	39.4573	-1.65623	0.377121	-4.39179	1.12424e-05	0.000233004
zgc:162183	zgc:162183	56.0104	-1.65171	0.2761	-5.98231	2.19998e-09	1.25589e-07
ENSPNAT00000036657	ENSPNAT00000036657	978.056	-1.65154	0.153269	-10.7754	4.49655e-27	2.46031e-24
tbrg1	transforming growth factor beta regulator 1	222.472	-1.65143	0.251091	-6.57702	4.79965e-11	3.77654e-09
ablim1b	actin binding LIM protein 1b	394.175	-1.64584	0.230297	-7.1466	8.8954e-13	9.17e-11
ENSAMXT00000048738	ENSAMXT00000048738	22.751	-1.64075	0.390773	-4.19872	2.68426e-05	0.000494128
ankrd2	ankyrin repeat domain 2 (stretch responsive muscle)	79.2436	-1.63894	0.294232	-5.57022	2.54425e-08	1.12127e-06
ENSAMXT00000054185	ENSAMXT00000054185	11.628	-1.63881	0.414363	-3.95502	7.65286e-05	0.00118336
zgc:163014	zgc:163014	20.5263	-1.63863	0.385155	-4.25448	2.09534e-05	0.000398934
hmga1b	high mobility group AT-hook 1b	37.9754	-1.6382	0.341306	-4.79981	1.58816e-06	4.31459e-05
zgc:163014	zgc:163014	34.3371	-1.63786	0.369282	-4.43524	9.19697e-06	0.000194813
unm_sa1614	un-named sa1614	8.76722	-1.63541	0.425511	-3.8434	0.000121343	0.00173734
scn1lab	sodium channel, voltage-gated, type I like, alpha b	134.192	-1.63507	0.264736	-6.17623	6.56517e-10	4.15463e-08
dkk2	dickkopf WNT signaling pathway inhibitor 2	232.708	-1.6334	0.189168	-8.63465	5.89055e-18	1.37827e-15
igfbp1a	insulin-like growth factor binding protein 1a	383.148	-1.63197	0.213931	-7.62847	2.37548e-14	3.15239e-12
cpt1b	carnitine palmitoyltransferase 1B (muscle)	7.29143	-1.63123	0.42515	-3.83683	0.000124631	0.00177584
tbrg1	transforming growth factor beta regulator 1	210.641	-1.62921	0.251554	-6.47659	9.38161e-11	7.09908e-09
zgc:162183	zgc:162183	28.7906	-1.62823	0.33369	-4.87946	1.06374e-06	3.01931e-05
tbrg1	transforming growth factor beta regulator 1	211.356	-1.62663	0.232077	-7.00903	2.39974e-12	2.32552e-10
slc1a3a	solute carrier family 1 member 3a	19.2022	-1.6265	0.39113	-4.15847	3.20388e-05	0.000574614
ENSPNAT00000039485	ENSPNAT00000039485	7.47561	-1.62483	0.426432	-3.81029	0.000138802	0.00194197
pfkfb4b	6-phosphofructo-2-kinase/fructose-2,6-biphosphatase 4b	32.5833	-1.62322	0.372183	-4.36134	1.29266e-05	0.000262856
ENSAMXT00000048422	ENSAMXT00000048422	32.3611	-1.62227	0.351679	-4.61294	3.97014e-06	9.53397e-05
atg16l2	ATG16 autophagy related 16-like 2	47.154	-1.62164	0.301611	-5.37658	7.59141e-08	2.97344e-06
usf2	upstream transcription factor 2, c-fos interacting	11.1514	-1.6192	0.411867	-3.93137	8.44648e-05	0.00128651
setdb1a	SET domain bifurcated histone lysine methyltransferase 1a	52.1684	-1.61348	0.325118	-4.96277	6.94948e-07	2.08748e-05
mt2	metallothionein 2	177.538	-1.60941	0.323647	-4.97274	6.60137e-07	1.99641e-05
rab38c	RAB38c, member of RAS oncogene family	17.3767	-1.60889	0.400022	-4.02199	5.77083e-05	0.000941898
ENSPNAT00000013064	ENSPNAT00000013064	16.4555	-1.60306	0.427442	-3.75034	0.000176593	0.00237091
mest	mesoderm specific transcript	42.0999	-1.60163	0.321905	-4.97549	6.50817e-07	1.97832e-05
ablim1b	actin binding LIM protein 1b	487.632	-1.60133	0.223791	-7.15545	8.33979e-13	8.63452e-11
zgc:163014	zgc:163014	10.0626	-1.60064	0.419357	-3.8169	0.000135141	0.00190273
tppp	tubulin polymerization promoting protein	29.0037	-1.59888	0.366046	-4.36798	1.25403e-05	0.000256319
ENSAMXT00000006177	ENSAMXT00000006177	207.047	-1.59806	0.315099	-5.0716	3.94488e-07	1.2651e-05
ablim1b	actin binding LIM protein 1b	526.448	-1.59758	0.203945	-7.83341	4.74827e-15	7.09547e-13
rab38c	RAB38c, member of RAS oncogene family	21.9078	-1.58945	0.396137	-4.01238	6.01089e-05	0.000975708
enpep	glutamyl aminopeptidase	49.1952	-1.58904	0.341381	-4.65473	3.24406e-06	8.0233e-05
fbxo32	F-box protein 32	129.821	-1.5872	0.210524	-7.53928	4.72586e-14	5.98133e-12
fbxo32	F-box protein 32	101.347	-1.58649	0.232784	-6.81527	9.4085e-12	8.34448e-10
cadpsb	Ca2+-dependent activator protein for secretion b	335.969	-1.58565	0.258189	-6.14145	8.17695e-10	5.07145e-08
shisal1a	shisa like 1a	17.4069	-1.58547	0.41948	-3.7796	0.000157079	0.00214783
unm_sa1614	un-named sa1614	10.0217	-1.58421	0.426126	-3.7177	0.000201047	0.00264371
stbd1	starch binding domain 1	443.147	-1.58318	0.204487	-7.74221	9.77043e-15	1.38994e-12
htra3	serine protease htra3-like	42.4858	-1.58282	0.353159	-4.4819	7.39808e-06	0.000161915
st3gal7	ST3 beta-galactoside alpha-2,3-sialyltransferase 7	39.8038	-1.5808	0.340727	-4.63948	3.49281e-06	8.53758e-05
mtbp	MDM2 binding protein	16.5195	-1.57915	0.381752	-4.1366	3.52494e-05	0.000621232
si:ch211-1a19.3	si:ch211-1a19.3	53.459	-1.57671	0.385853	-4.0863	4.38314e-05	0.000744444
cln6b	CLN6 transmembrane ER protein b	15.3638	-1.57526	0.418937	-3.76013	0.000169827	0.00229742
stra6	stimulated by retinoic acid gene 6 protein homolog	48.9956	-1.57432	0.327604	-4.80557	1.54314e-06	4.20638e-05
fgl2a	fibrinogen-like 2a	74.9707	-1.56627	0.279253	-5.60879	2.0375e-08	9.21931e-07
lepa	leptin a	112.246	-1.56565	0.375244	-4.17234	3.01481e-05	0.000545976
limch1b	LIM and calponin homology domains 1b	125.898	-1.56424	0.257196	-6.08188	1.18784e-09	7.12405e-08
ablim1b	actin binding LIM protein 1b	521.14	-1.56343	0.215634	-7.25038	4.156e-13	4.56198e-11
ENSPNAT00000028824	ENSPNAT00000028824	22.3143	-1.56268	0.365352	-4.27718	1.89274e-05	0.000366442
caprin1b	cell cycle associated protein 1b	765.414	-1.56225	0.158102	-9.88125	5.0201e-23	2.12547e-20
serpine1	serpin peptidase inhibitor, clade E (nexin, plasminogen activator inhibitor type 1), member 1	2196.92	-1.56118	0.355337	-4.39352	1.11532e-05	0.000231426
slc1a3a	solute carrier family 1 member 3a	13.3752	-1.56085	0.411774	-3.79054	0.000150318	0.00207212
st3gal7	ST3 beta-galactoside alpha-2,3-sialyltransferase 8	40.1418	-1.56001	0.343175	-4.5458	5.47262e-06	0.000124845
st3gal7	ST3 beta-galactoside alpha-2,3-sialyltransferase 9	39.5237	-1.55816	0.341548	-4.56207	5.06519e-06	0.000116522
cadpsb	Ca2+-dependent activator protein for secretion b	153.048	-1.55585	0.280997	-5.53691	3.07862e-08	1.32877e-06
rergla	RERG/RAS-like a	5.74084	-1.55164	0.422765	-3.67022	0.000242344	0.00309256
ENSAMXT00000008334	ENSAMXT00000008334	206.332	-1.55071	0.323096	-4.79953	1.59042e-06	4.31459e-05
st3gal7	ST3 beta-galactoside alpha-2,3-sialyltransferase 10	40.0441	-1.54743	0.339491	-4.5581	5.16188e-06	0.000118517
cdkn1ba	cyclin-dependent kinase inhibitor 1Ba	123.925	-1.54676	0.2409	-6.42075	1.35608e-10	1.0006e-08
fam102aa	family with sequence similarity 102 member Aa	115.542	-1.54459	0.249751	-6.18453	6.22894e-10	3.94888e-08
groa	growth-regulatedalpha protein-like	25.4787	-1.54249	0.378607	-4.07411	4.61901e-05	0.000774883
tbrg1	transforming growth factor beta regulator 1	199.917	-1.54166	0.22851	-6.74658	1.51375e-11	1.3004e-09
sgf29	SAGA complex associated factor 29	101.168	-1.53946	0.226128	-6.80789	9.90374e-12	8.74011e-10
uncharacterizedLOC108412522	uncharacterizedLOC108412522	10.6291	-1.5356	0.411068	-3.73564	0.000187241	0.00249219
ugdh	UDP-glucose 6-dehydrogenase	14.8811	-1.53203	0.40007	-3.82941	0.00012845	0.00182037
fbn2b	fibrillin 2b	36.5604	-1.53145	0.332344	-4.60803	4.06503e-06	9.72244e-05
chsy3	chondroitin sulfate synthase 3	43.8483	-1.53123	0.344199	-4.44868	8.63991e-06	0.000184996
krt8	keratin 8	23958.2	-1.52814	0.0815189	-18.7458	2.09311e-78	2.48138e-74
ankrd2	ankyrin repeat domain 2 (stretch responsive muscle)	81.6734	-1.52585	0.284944	-5.35491	8.55976e-08	3.29824e-06
irf7	interferon regulatory factor 7	44.0156	-1.52581	0.403204	-3.78421	0.000154199	0.00211652
tctn3	tectonic family member 3	14.6957	-1.52569	0.416343	-3.6645	0.00024782	0.00314326
rem1	RAS (RAD and GEM)-like GTP-binding 1	88.8388	-1.52539	0.285175	-5.34897	8.84566e-08	3.39759e-06
ablim1b	actin binding LIM protein 1b	538.525	-1.52492	0.203062	-7.50965	5.92846e-14	7.32104e-12
CR848813.2	CR848813.2	3015.61	-1.52012	0.120023	-12.6652	9.22062e-37	1.1308e-33
mipol1	mirror-image polydactyly 1	8.59818	-1.5196	0.424616	-3.57876	0.000345229	0.0041396
ENSPNAT00000039017	ENSPNAT00000039017	49.8397	-1.51683	0.339771	-4.46429	8.03363e-06	0.000173161
ablim1b	actin binding LIM protein 1b	506.465	-1.51433	0.203087	-7.45655	8.88165e-14	1.07807e-11
ENSPNAT00000024274	ENSPNAT00000024274	9.23282	-1.51179	0.42172	-3.58483	0.000337294	0.00405951
tbrg1	transforming growth factor beta regulator 1	229.764	-1.50862	0.237423	-6.35415	2.09585e-10	1.49376e-08
fam102aa	family with sequence similarity 102 member Aa	110.678	-1.50689	0.263192	-5.72546	1.03153e-08	5.04625e-07
rbpms2b	RNA binding protein, mRNA processing factor 2b	13.8757	-1.506	0.413379	-3.64315	0.000269323	0.00336914
cln6b	CLN6 transmembrane ER protein b	8.32424	-1.50551	0.42262	-3.56231	0.0003676	0.00437101
irf7	interferon regulatory factor 7	43.7021	-1.50376	0.400666	-3.75314	0.000174632	0.00235019
ENSPNAT00000005651	ENSPNAT00000005651	21.1724	-1.50111	0.427816	-3.50878	0.000450166	0.00514962
eef2l2	eukaryotic translation elongation factor 2, like 2	342.447	-1.50099	0.18534	-8.0986	5.55975e-16	9.37121e-14
ENSPNAT00000029605	ENSPNAT00000029605	24.3225	-1.50068	0.393147	-3.8171	0.00013503	0.00190192
stbd1	starch binding domain 1	112.421	-1.50065	0.338294	-4.43593	9.16745e-06	0.000194303
lpar2	lysophosphatidicacid receptor 1-a-like	11.5676	-1.49967	0.427066	-3.51158	0.000445452	0.00510719
odf2a	outer dense fiber protein 2-like	6.77839	-1.49759	0.425239	-3.52176	0.00042869	0.00495494
ENSPNAT00000034908	ENSPNAT00000034908	55.6176	-1.49525	0.329933	-4.53198	5.8433e-06	0.000131909
per2	period circadian clock 2	43.1979	-1.49423	0.342255	-4.36585	1.26629e-05	0.00025838
fgl2a	fibrinogen-like 2a	122.392	-1.49421	0.234547	-6.37065	1.88234e-10	1.34971e-08
nkain1	sodium/potassium transporting ATPase interacting 1	169.556	-1.49379	0.233589	-6.39495	1.60596e-10	1.16563e-08
ENSPNAT00000005651	ENSPNAT00000005651	19.3172	-1.4929	0.427559	-3.49168	0.000479998	0.00543667
thbs1b	thrombospondin 1b	97.429	-1.49252	0.365584	-4.08257	4.45404e-05	0.000754684
cast	calpastatin	67.8149	-1.49225	0.322474	-4.6275	3.70106e-06	8.9543e-05
itpripl2	ITPRIP like 2	54.0889	-1.49003	0.294632	-5.05724	4.2536e-07	1.35071e-05
ENSAMXT00000039225	ENSAMXT00000039225	30.2508	-1.48983	0.365464	-4.07655	4.57093e-05	0.00076863
itpripl2	ITPRIP like 2	52.799	-1.4888	0.299489	-4.97113	6.65643e-07	2.00964e-05
ENSPNAT00000039017	ENSPNAT00000039017	57.1157	-1.48793	0.379815	-3.9175	8.94713e-05	0.00134718
cast	calpastatin	45.8885	-1.48772	0.299718	-4.96372	6.91554e-07	2.07905e-05
cadpsb	Ca2+-dependent activator protein for secretion b	137.372	-1.48605	0.308482	-4.81731	1.45506e-06	3.98992e-05
ENSPNAT00000029921	ENSPNAT00000029921	131.727	-1.48154	0.264348	-5.6045	2.08857e-08	9.41289e-07
ENSPNAT00000038266	ENSPNAT00000038266	6.89454	-1.47945	0.424694	-3.48356	0.000494795	0.00557056
krt8	keratin 8	15452.8	-1.47667	0.0885856	-16.6694	2.18754e-62	1.556e-58
pstpip2	proline-serine-threonine phosphatase interacting protein 2	70.9304	-1.47597	0.322892	-4.5711	4.85176e-06	0.000112632
cast	calpastatin	66.3501	-1.47325	0.272646	-5.40351	6.53509e-08	2.61147e-06
pfkfb4b	6-phosphofructo-2-kinase/fructose-2,6-biphosphatase 4b	102.214	-1.4732	0.239107	-6.16124	7.21764e-10	4.52726e-08
fbxo21	F-box protein 21	16.5243	-1.47292	0.394298	-3.73555	0.000187309	0.00249219
cadpsb	Ca2+-dependent activator protein for secretion b	137.301	-1.4719	0.268863	-5.47453	4.38683e-08	1.83119e-06
ENSPNAT00000024274	ENSPNAT00000024274	5.87533	-1.47171	0.426489	-3.45076	0.00055901	0.00618198
eif4ba	eukaryotic translation initiation factor 4Ba	357.916	-1.46981	0.142343	-10.3259	5.38167e-25	2.4857e-22
ccdc3a	chromobox homolog 7b	31.1949	-1.4693	0.3692	-3.97968	6.90087e-05	0.00108693
cemip	cell migration inducing hyaluronidase 1	52.4434	-1.46527	0.377084	-3.8858	0.000101995	0.00150454
ablim1b	actin binding LIM protein 1b	494.256	-1.46487	0.221467	-6.61441	3.73045e-11	3.00166e-09
stk11ip	serine/threonine kinase 11 interacting protein	42.5055	-1.46475	0.30845	-4.74875	2.04676e-06	5.40007e-05
nfat5b	nuclear factor of activated T cells 5b	30.9728	-1.46434	0.415421	-3.52495	0.000423558	0.00490838
uckl1b	uridine-cytidine kinase 1-like 1b	55.1809	-1.46363	0.315177	-4.64384	3.41987e-06	8.3939e-05
cemip	cell migration inducing hyaluronidase 2	66.7315	-1.46232	0.322151	-4.53925	5.64544e-06	0.000128212
ENSPNAT00000039017	ENSPNAT00000039017	63.6791	-1.46151	0.36523	-4.00161	6.29136e-05	0.00101108
irf7	interferon regulatory factor 7	33.3353	-1.46105	0.390558	-3.74093	0.000183337	0.00245035
adat1	adenosine deaminase tRNA specific 1	57.102	-1.46096	0.273878	-5.33435	9.58886e-08	3.65126e-06
ENSAMXT00000054185	ENSAMXT00000054185	13.3819	-1.45697	0.410557	-3.54876	0.000387053	0.00455662
klf9	Kruppel-like factor 9	25.6918	-1.45669	0.417165	-3.49189	0.000479615	0.00543406
tns2a	tensin 2a	380.119	-1.45612	0.166658	-8.7372	2.38962e-18	6.07048e-16
ENSPNAT00000008657	ENSPNAT00000008657	78.0077	-1.4534	0.246287	-5.90123	3.60792e-09	1.97713e-07
adgre5b.3	adhesion G protein-coupled receptor E5b, duplicate 3	202.526	-1.45291	0.177706	-8.17591	2.93643e-16	5.22171e-14
cox7a2l	cytochrome c oxidase subunit 7A2 like	259.127	-1.45204	0.188918	-7.6861	1.51683e-14	2.09907e-12
ENSPNAT00000028824	ENSPNAT00000028824	26.3545	-1.44996	0.348863	-4.15623	3.23544e-05	0.000578814
abhd5	abhydrolase domain containing 5, lysophosphatidic acid acyltransferase	55.2982	-1.44915	0.31677	-4.57477	4.76743e-06	0.00011111
fancf	FA complementation group F	110.071	-1.44825	0.231856	-6.24632	4.20226e-10	2.77279e-08
capn1b	calpain 1, (mu/I) large subunit b	162.167	-1.44802	0.219145	-6.60757	3.90672e-11	3.12933e-09
limch1b	LIM and calponin homology domains 1b	120.663	-1.44433	0.252582	-5.71826	1.0762e-08	5.24318e-07
tmem9	transmembrane protein 9	40.5612	-1.44326	0.346909	-4.16033	3.17787e-05	0.000570812
hdac9b	histone deacetylase 9b	5.47018	-1.44203	0.425428	-3.3896	0.00069994	0.00740493
ENSPNAT00000027748	ENSPNAT00000027748	15.9076	-1.44105	0.379184	-3.80041	0.000144457	0.0020061
hs1bp3	HCLS1 binding protein 3	126.552	-1.43993	0.254197	-5.66463	1.47344e-08	6.8634e-07
pibf1	progesterone immunomodulatory binding factor 1	41.3846	-1.4359	0.374449	-3.83471	0.00012571	0.00178692
fap	fibroblast activation protein, alpha	754.307	-1.43553	0.134865	-10.6441	1.85689e-26	9.71182e-24
cxcl8a	chemokine (C-X-C motif) ligand 8a	60.6046	-1.43338	0.29487	-4.86106	1.16758e-06	3.29042e-05
gmfg	glia maturation factor gamma	11.4713	-1.4323	0.427083	-3.35368	0.000797444	0.00819754
sall2	spalt-like transcription factor 2	116.916	-1.42959	0.21941	-6.51563	7.23872e-11	5.58449e-09
oga	O-GlcNAcase	274.584	-1.4292	0.226191	-6.31855	2.64036e-10	1.84851e-08
rbpms2b	RNA binding protein, mRNA processing factor 2b	13.4705	-1.42867	0.400639	-3.56597	0.000362514	0.00431775
pnkd	PNKD metallo-beta-lactamase domain containing	41.279	-1.42862	0.348681	-4.09721	4.18158e-05	0.000717058
nkain1	sodium/potassium transporting ATPase interacting 2	167.517	-1.42654	0.229521	-6.21529	5.12302e-10	3.30672e-08
fbxo21	F-box protein 21	12.3439	-1.42628	0.408815	-3.48881	0.000485182	0.00548665
tctn3	tectonic family member 3	18.9147	-1.42556	0.418451	-3.40676	0.000657393	0.00704859
fbxo21	F-box protein 21	40.8894	-1.42516	0.325701	-4.37567	1.21062e-05	0.000248159
hs1bp3	HCLS1 binding protein 3	126.044	-1.42379	0.251715	-5.65634	1.54634e-08	7.13303e-07
pfkfb4b	6-phosphofructo-2-kinase/fructose-2,6-biphosphatase 4b	103.804	-1.42322	0.242683	-5.86453	4.50407e-09	2.41975e-07
stk11ip	serine/threonine kinase 11 interacting protein	34.2225	-1.42314	0.329848	-4.31452	1.59951e-05	0.000316036
stard13a	StAR-related lipid transfer (START) domain containing 13a	44.5214	-1.42266	0.314829	-4.51883	6.21815e-06	0.000139262
cln6b	CLN6 transmembrane ER protein b	14.6346	-1.42239	0.411589	-3.45584	0.000548581	0.00608366
ENSPNAT00000000150	ENSPNAT00000000150	29.7047	-1.42206	0.382515	-3.71766	0.000201075	0.00264371
jmjd1cb	jumonji domain containing 1c	110.233	-1.42051	0.319643	-4.44405	8.82817e-06	0.000188234
sik2b	salt-inducible kinase 2b	10.3553	-1.41798	0.414302	-3.42257	0.00062031	0.00674658
cln6b	CLN6 transmembrane ER protein b	20.2719	-1.41736	0.416006	-3.40706	0.000656657	0.00704495
si:ch211-136m16.8	si:ch211-136m16.8	39.7474	-1.41713	0.359882	-3.93777	8.22434e-05	0.00125819
gas7	growth arrest-specific 7a	167.109	-1.41697	0.235437	-6.01845	1.76101e-09	1.02841e-07
caprin1b	cell cycle associated protein 1b	512.36	-1.41617	0.155522	-9.10586	8.55831e-20	2.55778e-17
hmga1b	high mobility group AT-hook 1b	26.7046	-1.41484	0.384874	-3.67611	0.000236821	0.00303257
capn1b	calpain 1, (mu/I) large subunit b	165.16	-1.41093	0.231486	-6.09508	1.09381e-09	6.59345e-08
capn1b	calpain 1, (mu/I) large subunit b	154.377	-1.4101	0.255809	-5.51231	3.54149e-08	1.49944e-06
ubb	ubiquitin B	1891.21	-1.40988	0.151854	-9.28443	1.62577e-20	5.61364e-18
ENSAMXT00000040572	ENSAMXT00000040572	6.15047	-1.40956	0.426317	-3.30637	0.000945124	0.00937872
zdhhc2	zinc finger DHHC-type palmitoyltransferase 2	24.5916	-1.40777	0.361113	-3.89842	9.68232e-05	0.00143779
eif4ba	eukaryotic translation initiation factor 4Ba	399.172	-1.40772	0.139234	-10.1105	4.96308e-24	2.17916e-21
tradd	tnfrsf1a-associated via death domain	15.651	-1.40669	0.401515	-3.50345	0.000459271	0.00523524
fam102aa	family with sequence similarity 102 member Aa	93.5738	-1.40605	0.260103	-5.40577	6.45306e-08	2.58449e-06
atg16l2	ATG16 autophagy related 16-like 2	41.5724	-1.40474	0.335929	-4.18167	2.89379e-05	0.000527782
pim1	Pim-1 proto-oncogene, serine/threonine kinase	31.2581	-1.40421	0.377002	-3.72467	0.000195571	0.00258664
tns2a	tensin 2a	476.252	-1.40291	0.155687	-9.01109	2.04022e-19	5.89922e-17
adgre5b.3	adhesion G protein-coupled receptor E5b, duplicate 3	209.597	-1.40241	0.168955	-8.30052	1.03658e-16	1.98205e-14
txnipb	thioredoxin interacting protein b	68.6134	-1.40203	0.265947	-5.27181	1.35082e-07	4.95277e-06
ankrd2	ankyrin repeat domain 2 (stretch responsive muscle)	69.0912	-1.40178	0.291115	-4.81522	1.47034e-06	4.02252e-05
aspscr1	ASPSCR1 tether for SLC2A4, UBX domain containing	268.042	-1.40173	0.193156	-7.25696	3.95873e-13	4.35889e-11
pstpip2	proline-serine-threonine phosphatase interacting protein 1	67.5485	-1.40126	0.328674	-4.26339	2.01353e-05	0.000386252
pfkfb4b	6-phosphofructo-2-kinase/fructose-2,6-biphosphatase 4b	102.718	-1.40065	0.235269	-5.9534	2.62629e-09	1.47791e-07
ENSPNAT00000038266	ENSPNAT00000038266	24.402	-1.39931	0.348891	-4.01075	6.05268e-05	0.000980699
calcoco1b	calcium binding and coiled-coil domain 1b	115.651	-1.39922	0.289907	-4.82646	1.3898e-06	3.83463e-05
gatad2b	transcriptional repressor p66-beta-like	50.2677	-1.39903	0.311847	-4.48626	7.24834e-06	0.00015903
mrtfab	myocardin related transcription factor Ab	237.913	-1.39879	0.227473	-6.14928	7.78337e-10	4.86139e-08
inhbb	inhibin subunit beta B	11.1432	-1.39833	0.419829	-3.33071	0.000866246	0.00875229
pex1	peroxisomal biogenesis factor 1	9.89952	-1.3979	0.416193	-3.35877	0.000782916	0.0080877
odf2a	outer dense fiber protein 2-like	5.91538	-1.39696	0.420355	-3.3233	0.000889605	0.00895269
adgre5b.3	adhesion G protein-coupled receptor E5b, duplicate 3	188.583	-1.39583	0.187423	-7.44751	9.51167e-14	1.14672e-11
fbxo21	F-box protein 21	38.7744	-1.39576	0.329361	-4.23777	2.25747e-05	0.000425699
eif4ba	eukaryotic translation initiation factor 4Ba	396.174	-1.39348	0.136507	-10.2081	1.82396e-24	8.10864e-22
ENSPNAT00000023682	ENSPNAT00000023682	41.7204	-1.3933	0.283725	-4.91073	9.07393e-07	2.6344e-05
si:dkey-264d12.4	si:dkey-264d12.4	30.38	-1.39037	0.328211	-4.23621	2.27324e-05	0.000427766
fap	fibroblast activation protein, alpha	496.998	-1.38874	0.168148	-8.25906	1.46822e-16	2.74827e-14
napgb	N-ethylmaleimide-sensitive factor attachment protein, gamma b	7.94604	-1.38861	0.427818	-3.2458	0.00117123	0.0111168
tns2a	tensin 2a	399.788	-1.38774	0.160989	-8.62014	6.68748e-18	1.54442e-15
kmt2cb	lysine (K)-specific methyltransferase 2Cb	11.6074	-1.38713	0.415106	-3.34163	0.000832887	0.0084892
ENSPNAT00000024274	ENSPNAT00000024274	8.02601	-1.38666	0.423539	-3.27397	0.00106047	0.0102795
hs1bp3	HCLS1 binding protein 3	142.729	-1.38604	0.249363	-5.55833	2.72371e-08	1.18712e-06
ENSPNAT00000034908	ENSPNAT00000034908	66.005	-1.38379	0.301096	-4.59584	4.31002e-06	0.000102327
fap	fibroblast activation protein, alpha	809.31	-1.38375	0.131199	-10.5469	5.24867e-26	2.48892e-23
ENSAMXT00000018980	ENSAMXT00000018980	140.01	-1.38348	0.25157	-5.49937	3.81142e-08	1.60235e-06
ENSAMXT00000018980	ENSAMXT00000018980	87.5691	-1.3803	0.296716	-4.65193	3.28849e-06	8.11062e-05
slc1a1	excitatory amino acid transporter 3-like	19.9764	-1.37962	0.375655	-3.67257	0.000240121	0.0030675
twist1a	twist family bHLH transcription factor 1a	37.7305	-1.37861	0.309098	-4.4601	8.1921e-06	0.00017647
jmjd1cb	jumonji domain containing 1c	7.25148	-1.37707	0.424471	-3.2442	0.0011778	0.0111643
eif4ba	eukaryotic translation initiation factor 4Ba	386.723	-1.37705	0.139571	-9.8663	5.8274e-23	2.43825e-20
tctn1	tectonic family member 1	22.2193	-1.37661	0.401516	-3.42854	0.000606839	0.00661625
si:ch211-272n13.3	si:ch211-272n13.3	29.3147	-1.37618	0.382027	-3.60232	0.000315392	0.00383747
efemp1	EGF-containing fibulin-like extracellular matrix protein 1	607.245	-1.37592	0.16208	-8.48915	2.08149e-17	4.48655e-15
ENSPNAT00000028824	ENSPNAT00000028824	26.173	-1.37391	0.355537	-3.86433	0.000111394	0.00161902
ENSAMXT00000054185	ENSAMXT00000054185	11.8246	-1.37269	0.410139	-3.34689	0.00081723	0.00836637
si:dkey-264d12.4	si:dkey-264d12.4	47.0457	-1.37258	0.273776	-5.01352	5.34424e-07	1.65276e-05
ankrd2	ankyrin repeat domain 2 (stretch responsive muscle)	68.8759	-1.37168	0.289066	-4.74523	2.08274e-06	5.47469e-05
cast	calpastatin	84.3545	-1.3702	0.302344	-4.53191	5.84531e-06	0.000131909
tpm2	tropomyosin 2 (beta)	1435.54	-1.36882	0.189931	-7.20695	5.72207e-13	6.1482e-11
ENSPNAT00000032392	ENSPNAT00000032392	17.5463	-1.36827	0.373012	-3.66817	0.000244291	0.00311071
ENSPNAT00000028824	ENSPNAT00000028824	34.6157	-1.36777	0.34549	-3.95894	7.52842e-05	0.00116615
tbrg1	transforming growth factor beta regulator 1	59.7315	-1.36763	0.29315	-4.66528	3.08191e-06	7.70261e-05
rxrgb	retinoid X receptor, gamma b	201.777	-1.3672	0.193549	-7.06382	1.61983e-12	1.6092e-10
fbxo42	F-box protein 42	98.0019	-1.36619	0.233908	-5.84071	5.19775e-09	2.73864e-07
gas7	growth arrest-specific 7a	147.887	-1.36617	0.262766	-5.19921	2.00138e-07	7.00583e-06
ENSPNAT00000006499	ENSPNAT00000006499	48.1691	-1.36527	0.337516	-4.04507	5.23071e-05	0.00086285
cxcl8a	chemokine (C-X-C motif) ligand 8a	55.3767	-1.36506	0.298619	-4.57123	4.84861e-06	0.000112632
slc3a2a	solute carrier family 3 member 2a	60.2171	-1.36381	0.353662	-3.85625	0.000115142	0.00166329
med9	mediator of RNA polymerase II transcription subunit 9-like	41.799	-1.36203	0.283278	-4.80809	1.52378e-06	4.15912e-05
rspo4	R-spondin 4	23.5575	-1.36201	0.42716	-3.18853	0.00142997	0.0130704
csf1a	colony stimulating factor 1a (macrophage)	169.08	-1.36127	0.217994	-6.24451	4.25128e-10	2.79994e-08
sema4ba	sema domain, immunoglobulin domain (Ig), transmembrane domain (TM) and short cytoplasmic domain, (semaphorin) 4Ba	63.9332	-1.35967	0.283967	-4.78811	1.68358e-06	4.52581e-05
slc4a7	solute carrier family 4 member 7	28.7639	-1.35856	0.354225	-3.83529	0.000125414	0.00178486
ENSPNAT00000000150	ENSPNAT00000000150	28.282	-1.35794	0.387484	-3.50451	0.000457444	0.0052161
ENSAMXT00000040102	ENSAMXT00000040102	6.30225	-1.3575	0.42753	-3.17522	0.00149721	0.0135389
commd3	COMM domain containing 3	155.954	-1.3574	0.232728	-5.83257	5.4579e-09	2.85877e-07
gphna	gephyrin a	43.4469	-1.35682	0.315612	-4.29902	1.71558e-05	0.000336539
ENSAMXT00000035350	ENSAMXT00000035350	26.0692	-1.35672	0.393284	-3.44972	0.000561164	0.00620192
tapbpl	tapasin related protein-like	57.7488	-1.35541	0.364497	-3.71859	0.00020034	0.00263989
ENSAMXT00000032828	ENSAMXT00000032828	32.7196	-1.3545	0.358164	-3.78178	0.00015571	0.00213321
ENSAMXT00000050565	ENSAMXT00000050565	9.28521	-1.35151	0.412538	-3.27608	0.00105258	0.0102198
slc25a28	solute carrier family 25 member 28	135.535	-1.35009	0.215261	-6.27188	3.56723e-10	2.42116e-08
ENSPNAT00000038511	ENSPNAT00000038511	22.2815	-1.34991	0.37269	-3.62206	0.000292268	0.00359465
abhd5	abhydrolase domain containing 5, lysophosphatidic acid acyltransferase	50.8552	-1.34969	0.338337	-3.9892	6.62969e-05	0.00105544
tns2a	tensin 2a	495.921	-1.34851	0.152217	-8.85912	8.06506e-19	2.20642e-16
chic1	cysteine-rich hydrophobic domain 1	62.2237	-1.34789	0.315408	-4.27348	1.92447e-05	0.000371171
ENSPNAT00000038266	ENSPNAT00000038266	23.0521	-1.34604	0.349085	-3.8559	0.000115305	0.00166418
txnipb	thioredoxin interacting protein b	63.0167	-1.34558	0.305015	-4.41151	1.0265e-05	0.000215003
ENSAMXT00000035350	ENSAMXT00000035350	22.6209	-1.3453	0.379221	-3.54753	0.000388862	0.00457186
zdhhc2	zinc finger DHHC-type palmitoyltransferase 2	37.8523	-1.34233	0.318127	-4.21948	2.44864e-05	0.000455232
slc3a2a	solute carrier family 3 member 2a	40.632	-1.34086	0.386069	-3.47311	0.000514462	0.00575735
osbpl10	oxysterol-binding protein-related protein 10-like	56.8151	-1.34057	0.316061	-4.24149	2.22041e-05	0.000420047
rab20	RAB20, member RAS oncogene family	39.2036	-1.33909	0.390088	-3.43279	0.0005974	0.00653337
rbms2b	RNA binding motif, single stranded interacting protein 2b	98.9569	-1.33888	0.222958	-6.00509	1.91223e-09	1.10225e-07
zdhhc12b	zinc finger DHHC-type containing 12b	34.3966	-1.33766	0.319777	-4.18309	2.87572e-05	0.000525836
lpar3	lysophosphatidicacid receptor 1-a-like	46.8867	-1.33659	0.312687	-4.27454	1.91533e-05	0.000369961
sycp3	synaptonemal complex protein 3-like	28.5839	-1.33625	0.394993	-3.38296	0.00071708	0.00754971
eloa	elongin A	526.716	-1.33562	0.129792	-10.2905	7.77859e-25	3.54674e-22
moxd1l	monooxygenase, DBH-like 1, like	15.317	-1.33551	0.418215	-3.19336	0.0014063	0.0128902
ENSPNAT00000029921	ENSPNAT00000029921	134.327	-1.33494	0.272876	-4.89211	9.97585e-07	2.85891e-05
efemp1	EGF-containing fibulin-like extracellular matrix protein 1	649.342	-1.33139	0.158643	-8.39234	4.76562e-17	9.79706e-15
agfg2	arf-GAPdomain and FG repeat-containing protein 2-like	47.343	-1.33072	0.317855	-4.18657	2.83206e-05	0.000518652
akirin2	akirin-2-like	28.8611	-1.33058	0.396273	-3.35773	0.00078585	0.00810578
gpc1a	glypican 1a	8.25703	-1.32971	0.426408	-3.11839	0.00181844	0.015898
zgc:153642	zgc:153642	21.1813	-1.32842	0.364664	-3.64286	0.000269623	0.00337171
tradd	tnfrsf1a-associated via death domain	75.5005	-1.32781	0.253839	-5.23091	1.68682e-07	6.00518e-06
fbxo42	F-box protein 42	99.8124	-1.32756	0.238511	-5.56603	2.60607e-08	1.14144e-06
zdhhc2	zinc finger DHHC-type palmitoyltransferase 2	35.2234	-1.32689	0.331069	-4.0079	6.12599e-05	0.000990322
CR392001.3	CR392001.3	7.48173	-1.32657	0.427268	-3.10476	0.00190433	0.016535
ENSPNAT00000019092	ENSPNAT00000019092	38.728	-1.32628	0.378116	-3.5076	0.000452161	0.00516413
hmga1b	high mobility group AT-hook 1b	36.4715	-1.32603	0.349634	-3.79263	0.000149059	0.00205956
zgc:158403	zgc:158403	59.5108	-1.32574	0.310154	-4.27445	1.91612e-05	0.000369961
rab32a	RAB32a, member RAS oncogene family	766.435	-1.32537	0.143982	-9.20507	3.41435e-20	1.10392e-17
lpar4	lysophosphatidicacid receptor 1-a-like	35.4753	-1.32454	0.353832	-3.74341	0.000181539	0.00242906
rspo4	R-spondin 4	22.852	-1.32274	0.42743	-3.09465	0.00197048	0.0169604
ENSPNAT00000012541	ENSPNAT00000012541	8.00119	-1.32196	0.423425	-3.12207	0.00179583	0.0157312
uckl1b	uridine-cytidine kinase 1-like 1b	35.0675	-1.32135	0.318999	-4.14217	3.44028e-05	0.000609331
ppdpfa	pancreatic progenitor cell differentiation and proliferation factor a	752.816	-1.3208	0.167869	-7.86801	3.60336e-15	5.50014e-13
si:dkey-44g23.5	si:dkey-44g23.5	330.603	-1.31968	0.238858	-5.52495	3.2958e-08	1.41053e-06
eif2b2	eukaryotic translation initiation factor 2B, subunit 2 beta	225.01	-1.3192	0.226353	-5.82805	5.60787e-09	2.92869e-07
jmjd1cb	jumonji domain containing 1c	18.934	-1.31818	0.390124	-3.37886	0.000727866	0.0076339
pstpip2	proline-serine-threonine phosphatase interacting protein 0	12.7079	-1.31779	0.40743	-3.2344	0.00121899	0.0114935
fabp7	fatty acid binding protein 7	6.92918	-1.31762	0.42742	-3.08272	0.00205118	0.0175109
ampd2b	adenosine monophosphate deaminase 2b	21.0318	-1.31685	0.380695	-3.45907	0.000542046	0.00601869
odf2a	outer dense fiber protein 2-like	7.39411	-1.31619	0.424097	-3.10351	0.00191238	0.0165947
ENSPNAT00000038266	ENSPNAT00000038266	263.247	-1.3159	0.17064	-7.71153	1.24322e-14	1.74075e-12
mntb	MAX network transcriptional repressor b	13.8571	-1.31488	0.407326	-3.22808	0.00124625	0.0116967
tmem9	transmembrane protein 9	38.12	-1.3138	0.359688	-3.65262	0.000259574	0.00326441
csf1a	colony stimulating factor 1a (macrophage)	163.827	-1.3127	0.210323	-6.24133	4.33873e-10	2.85226e-08
CABZ01030017.1	CABZ01030017.1	77.7927	-1.31221	0.329022	-3.9882	6.65772e-05	0.00105848
cln6b	CLN6 transmembrane ER protein b	12.6604	-1.31218	0.416848	-3.14785	0.00164474	0.0146128
gsap	gamma-secretase activating protein	11.225	-1.30897	0.407255	-3.21413	0.00130839	0.0121655
tgm2b	transglutaminase 2b	61.1702	-1.30868	0.401687	-3.25796	0.00112215	0.0107399
acd	ACD shelterin complex subunit and telomerase recruitment factor	19.6775	-1.30766	0.376847	-3.47	0.000520455	0.00580979
pstpip2	proline-serine-threonine phosphatase interacting protein 1	20.3214	-1.30606	0.410454	-3.18199	0.00146268	0.0133078
fabp8	fatty acid binding protein 8	6.94696	-1.30461	0.427196	-3.05389	0.00225893	0.0188855
ube2e3	ubiquitin-conjugating enzyme E2E 3 (UBC4/5 homolog, yeast)	171.285	-1.30406	0.181313	-7.19232	6.37003e-13	6.78293e-11
slc22a23	solute carrier family 22 member 23	88.8234	-1.30185	0.264748	-4.91734	8.77299e-07	2.56377e-05
kansl1l	KAT8 regulatory NSL complex subunit 1-like	39.1508	-1.30111	0.345913	-3.76139	0.000168975	0.00228762
adam23	ADAM metallopeptidase domain 23	53.3225	-1.29985	0.299416	-4.34129	1.41648e-05	0.000284777
ampd2b	adenosine monophosphate deaminase 2b	10.274	-1.2995	0.416317	-3.12141	0.00179985	0.0157542
CT990567.1	CT990567.1	8.99026	-1.29792	0.427571	-3.03557	0.00240079	0.0197649
nkain1	sodium/potassium transporting ATPase interacting 3	160.78	-1.29717	0.261086	-4.96834	6.75284e-07	2.0353e-05
rasa3	RAS p21 protein activator 3	78.8785	-1.29677	0.249791	-5.19145	2.08667e-07	7.27574e-06
si:ch211-272n13.3	si:ch211-272n13.3	35.2034	-1.29626	0.34994	-3.70423	0.000212032	0.00276123
slc5a6b	solute carrier family 5 member 6	59.8064	-1.29376	0.282874	-4.57365	4.79308e-06	0.000111569
endd1	endonuclease domain-containing 1 protein-like	93.7474	-1.29351	0.337105	-3.83713	0.000124482	0.00177443
lpar5	lysophosphatidicacid receptor 1-a-like	31.5951	-1.29246	0.358885	-3.60132	0.000316601	0.00384955
akirin2	akirin-2-like	19.8008	-1.29041	0.383523	-3.36463	0.000766453	0.00795416
mest	mesoderm specific transcript	9.82488	-1.28916	0.425658	-3.02864	0.00245656	0.020103
gphna	gephyrin a	43.0496	-1.28894	0.324665	-3.97007	7.18502e-05	0.00112571
odf2	outer dense fiber protein 2-like	18.4272	-1.2883	0.382583	-3.36737	0.000758883	0.00788971
mrc1b	mannose receptor, C type 1b	16.6743	-1.28801	0.401849	-3.20522	0.00134959	0.0124682
ugp2b	UDP-glucose pyrophosphorylase 2b	568.079	-1.28782	0.172068	-7.4844	7.18736e-14	8.78415e-12
lsm12a	LSM12 homolog a	36.8372	-1.28738	0.363335	-3.54323	0.000395257	0.00462869
gphna	gephyrin a	41.7524	-1.28683	0.318143	-4.04482	5.23634e-05	0.000863378
ENSPNAT00000029004	ENSPNAT00000029004	19.4216	-1.28672	0.401013	-3.20868	0.00133345	0.0123597
ENSPNAT00000028824	ENSPNAT00000028824	34.6305	-1.28401	0.340439	-3.77162	0.00016219	0.00220584
slc10a7	solute carrier family 10 member 7	27.0033	-1.28374	0.351753	-3.64953	0.000262719	0.00329929
adgre5b.3	adhesion G protein-coupled receptor E5b, duplicate 3	201.481	-1.28363	0.174987	-7.33557	2.20775e-13	2.55761e-11
cish	cytokine inducible SH2-containing protein	17.7808	-1.28308	0.411851	-3.11539	0.00183702	0.016025
ENSPNAT00000027748	ENSPNAT00000027748	24.1352	-1.28282	0.392919	-3.26485	0.00109523	0.0105105
mfap4	microfibril-associated glycoprotein 4-like	22.3601	-1.28265	0.396841	-3.23214	0.00122866	0.0115571
smoc1	SPARC related modular calcium binding 1	71.4602	-1.28135	0.352845	-3.63147	0.000281806	0.0035002
ENSPNAT00000036657	ENSPNAT00000036657	5.66848	-1.2811	0.424204	-3.02002	0.00252756	0.0205657
klc1a	kinesin light chain 1a	197.25	-1.28048	0.184264	-6.94916	3.67455e-12	3.48494e-10
rbms2b	RNA binding motif, single stranded interacting protein 2b	31.6531	-1.28041	0.328406	-3.89887	9.66421e-05	0.00143576
gatad2b	transcriptional repressor p66-beta-like	49.2082	-1.28024	0.314554	-4.07	4.70128e-05	0.000785719
ENSPNAT00000027748	ENSPNAT00000027748	26.3088	-1.28013	0.390169	-3.28097	0.00103449	0.010102
jmjd1cb	jumonji domain containing 1c	83.5653	-1.27916	0.323001	-3.96023	7.48789e-05	0.0011619
mntb	MAX network transcriptional repressor b	12.585	-1.27899	0.407787	-3.13641	0.0017103	0.0150973
stra6	stimulated by retinoic acid gene 6 protein homolog	81.0304	-1.27884	0.286123	-4.46955	7.83851e-06	0.000170089
lamp2	lysosome membrane protein 2-like	296.22	-1.27864	0.28746	-4.44808	8.66424e-06	0.000185405
med8	mediator complex subunit 8	66.5802	-1.27676	0.293058	-4.3567	1.32038e-05	0.000267726
cers2a	ceramide synthase 2a	119.227	-1.27546	0.227587	-5.60429	2.09113e-08	9.41289e-07
zgc:162816	zgc:162816	8.41939	-1.274	0.425284	-2.99566	0.00273853	0.02186
znhit2	zinc finger, HIT-type containing 2	104.132	-1.27287	0.228753	-5.5644	2.63057e-08	1.15075e-06
zgc:158403	zgc:158403	57.2349	-1.27269	0.318493	-3.99599	6.44253e-05	0.00103025
ENSPNAT00000019092	ENSPNAT00000019092	30.7468	-1.27174	0.390871	-3.2536	0.00113953	0.0108857
fbxo42	F-box protein 42	101.805	-1.27132	0.237861	-5.34481	9.05113e-08	3.46505e-06
si:ch73-68b22.2	si:ch73-68b22.2	419.166	-1.27131	0.155949	-8.15212	3.57597e-16	6.29601e-14
si:ch1073-82l19.1	si:ch1073-82l19.1	20.2512	-1.27125	0.41183	-3.08684	0.00202294	0.0173155
jmjd1cb	jumonji domain containing 1c	27.4745	-1.27093	0.385439	-3.29736	0.000975975	0.00963914
fig4	FIG4 phosphoinositide 5-phosphatase	11.7639	-1.27088	0.411648	-3.08729	0.00201992	0.0172938
ENSPNAT00000027186	ENSPNAT00000027186	61.0404	-1.27062	0.272558	-4.66182	3.13424e-06	7.80597e-05
fancf	FA complementation group F	241.474	-1.27022	0.173514	-7.32056	2.46933e-13	2.81479e-11
slc3a2a	solute carrier family 3 member 2a	71.2722	-1.26918	0.323937	-3.91798	8.92942e-05	0.00134566
mrc1b	mannose receptor, C type 1b	190.997	-1.26914	0.180964	-7.01321	2.32917e-12	2.2633e-10
zdhhc2	zinc finger DHHC-type palmitoyltransferase 2	25.5079	-1.26908	0.342501	-3.70532	0.000211121	0.00275139
trim2a	tripartite motif containing 2a	46.1927	-1.26896	0.351736	-3.6077	0.000308919	0.00377032
ENSPNAT00000022887	ENSPNAT00000022887	217.375	-1.2686	0.22052	-5.75279	8.77845e-09	4.37263e-07
adgre5b.3	adhesion G protein-coupled receptor E5b, duplicate 3	196.24	-1.26717	0.178422	-7.10208	1.2289e-12	1.23813e-10
nfe2l1a	nuclear factor, erythroid 2-like 1a	110.679	-1.26708	0.219361	-5.77625	7.63846e-09	3.83703e-07
si:dkey-92i17.2	si:dkey-92i17.2	19.4385	-1.26706	0.390946	-3.24101	0.00119108	0.0112661
trim2a	tripartite motif containing 2a	44.9052	-1.26686	0.36788	-3.44368	0.000573848	0.00632246
smad9	SMAD family member 9	67.5808	-1.26622	0.297974	-4.24944	2.14309e-05	0.000406936
lpar6	lysophosphatidicacid receptor 1-a-like	32.3257	-1.26621	0.358868	-3.52834	0.000418175	0.00485589
uckl1b	uridine-cytidine kinase 1-like 1b	69.619	-1.26539	0.270312	-4.68121	2.85192e-06	7.19351e-05
cln6b	CLN6 transmembrane ER protein b	6.24712	-1.26501	0.425696	-2.97164	0.00296218	0.0231488
abhd5	abhydrolase domain containing 5, lysophosphatidic acid acyltransferase	49.109	-1.26392	0.347311	-3.63917	0.000273517	0.00341321
pim1	Pim-1 proto-oncogene, serine/threonine kinase	68.4973	-1.26312	0.351401	-3.59453	0.000324979	0.00393259
ENSPNAT00000022887	ENSPNAT00000022887	217.838	-1.26291	0.21902	-5.76617	8.10914e-09	4.05628e-07
nfe2l1a	nuclear factor, erythroid 2-like 1a	119.77	-1.26267	0.254258	-4.96609	6.83156e-07	2.05728e-05
ing3	inhibitor of growth family, member 3	472.691	-1.26191	0.158151	-7.97918	1.47315e-15	2.38147e-13
tradd	tnfrsf1a-associated via death domain	78.4403	-1.26092	0.257151	-4.90341	9.4185e-07	2.7167e-05
aph1b	APH1B gamma secretase subunit	17.8443	-1.26055	0.382343	-3.29692	0.000977524	0.00965176
lratb.1	lecithin retinol acyltransferase b, tandem duplicate 1	70.3631	-1.25899	0.356723	-3.52932	0.000416631	0.00484232
ugp2b	UDP-glucose pyrophosphorylase 2b	547.755	-1.2586	0.157569	-7.98761	1.37578e-15	2.23423e-13
ENSPNAT00000038266	ENSPNAT00000038266	256.477	-1.25834	0.175862	-7.15526	8.35168e-13	8.63452e-11
zgc:162183	zgc:162183	37.4113	-1.25833	0.341807	-3.68142	0.000231938	0.00297901
plk3	polo-like kinase 3 (Drosophila)	13.4023	-1.2577	0.422972	-2.97348	0.00294441	0.0230352
si:dkey-44g23.5	si:dkey-44g23.5	325.482	-1.25635	0.255009	-4.92669	8.36324e-07	2.4602e-05
ylpm1	YLP motif containing 1	14.4122	-1.25568	0.409084	-3.06949	0.00214423	0.0181484
pim3	Pim-3 proto-oncogene, serine/threonine kinase	33.5359	-1.25561	0.331234	-3.7907	0.000150223	0.00207161
ENSPNAT00000004087	ENSPNAT00000004087	7.45224	-1.25486	0.427491	-2.93541	0.00333109	0.025401
si:ch211-256e16.3	si:ch211-256e16.3	24.5024	-1.25471	0.361286	-3.47289	0.000514891	0.00575852
zeb1a	zinc finger E-box binding homeobox 1a	85.4919	-1.25445	0.290546	-4.31755	1.5777e-05	0.00031277
zgc:158254	zgc:158254	69.6067	-1.25362	0.294617	-4.25508	2.08972e-05	0.000398077
klc1a	kinesin light chain 1a	376.662	-1.25279	0.160448	-7.80805	5.80801e-15	8.53561e-13
si:ch211-272n13.3	si:ch211-272n13.3	19.3093	-1.25192	0.390342	-3.20723	0.00134021	0.0124029
ENSPNAT00000039017	ENSPNAT00000039017	21.4726	-1.25058	0.420131	-2.97664	0.00291422	0.0228495
snupn	snurportin 1	36.5123	-1.25025	0.340861	-3.66792	0.000244528	0.00311261
fabp11a	fatty acid binding protein 11a	1119.37	-1.25015	0.215242	-5.80809	6.31899e-09	3.24761e-07
rab20	RAB20, member RAS oncogene family	25.7061	-1.24888	0.347145	-3.59759	0.000321181	0.00389591
ENSPNAT00000038266	ENSPNAT00000038266	6.63604	-1.24847	0.427022	-2.92365	0.00345951	0.0261615
ENSPNAT00000039017	ENSPNAT00000039017	18.9134	-1.24801	0.362202	-3.44562	0.000569755	0.00628519
limch1b	LIM and calponin homology domains 1b	129.929	-1.2475	0.274951	-4.53715	5.7019e-06	0.000129329
bcl2	BCL2 apoptosis regulator	38.0879	-1.24635	0.34454	-3.61743	0.000297548	0.00364781
klc1a	kinesin light chain 1a	233.734	-1.24614	0.299261	-4.16405	3.12657e-05	0.000562451
calcoco1b	calcium binding and coiled-coil domain 1b	115	-1.24611	0.283795	-4.39089	1.12887e-05	0.000233692
ENSPNAT00000006613	ENSPNAT00000006613	10.1027	-1.24526	0.415752	-2.9952	0.00274264	0.0218774
kansl1l	KAT8 regulatory NSL complex subunit 1-like	115.749	-1.2431	0.268794	-4.62475	3.7505e-06	9.06775e-05
cobll1a	cordon-bleu WH2 repeat protein-like 1a	35.531	-1.24242	0.409999	-3.0303	0.00244315	0.0200347
gatad2b	transcriptional repressor p66-beta-like	49.5388	-1.24167	0.319234	-3.88954	0.000100435	0.00148647
skiv2l	SKI2 homolog, superkiller viralicidic activity 2-like	48.5247	-1.23951	0.346108	-3.58128	0.00034191	0.00410534
mtbp	MDM2 binding protein	14.7724	-1.23945	0.384082	-3.22704	0.00125076	0.0117247
cadpsb	Ca2+-dependent activator protein for secretion b	127.65	-1.23923	0.3043	-4.07239	4.65324e-05	0.000779155
MOK	mok	24.9388	-1.23863	0.368519	-3.36109	0.000776356	0.00804051
si:ch1073-82l19.1	si:ch1073-82l19.1	30.8472	-1.23817	0.396233	-3.12485	0.00177895	0.0155987
axl	AXL receptor tyrosine kinase	60.52	-1.23798	0.280432	-4.41454	1.01227e-05	0.000212147
ENSPNAT00000018488	ENSPNAT00000018488	14.5539	-1.23706	0.383787	-3.22331	0.0012672	0.0118413
si:ch1073-100f3.2	si:ch1073-100f3.2	12.9892	-1.23662	0.41005	-3.01578	0.00256318	0.0207923
ENSPNAT00000012541	ENSPNAT00000012541	18.8323	-1.23651	0.362867	-3.40761	0.000655349	0.00703924
ENSPNAT00000012541	ENSPNAT00000012541	18.8323	-1.23651	0.362867	-3.40761	0.000655349	0.00703924
map4	microtubule-associated protein 4-like	64.4888	-1.23599	0.266854	-4.6317	3.62677e-06	8.80452e-05
vmo1	vitelline membrane outer layer protein 1-like	19.1013	-1.23597	0.385332	-3.20754	0.00133876	0.0123928
ENSAMXT00000050015	ENSAMXT00000050015	16.0738	-1.23483	0.372159	-3.31802	0.000906588	0.0090697
ENSAMXT00000032828	ENSAMXT00000032828	8.27271	-1.23455	0.426646	-2.89361	0.00380845	0.0282006
uckl1b	uridine-cytidine kinase 1-like 1b	48.2688	-1.23358	0.288982	-4.26871	1.96609e-05	0.000378171
heca	hdc homolog, cell cycle regulator	36.9334	-1.2335	0.297085	-4.15201	3.29564e-05	0.000588106
si:dkey-5i3.5	si:dkey-5i3.5	26.2686	-1.23248	0.412325	-2.9891	0.00279803	0.0221631
blnk	B cell linker	7.44085	-1.23144	0.42423	-2.90276	0.00369891	0.0275158
sfmbt2	scm like with four mbt domains 2	20.7257	-1.23109	0.406318	-3.02986	0.00244669	0.0200499
si:ch73-68b22.2	si:ch73-68b22.2	391.863	-1.23074	0.172421	-7.13801	9.46916e-13	9.70521e-11
fancf	FA complementation group F	227.078	-1.23065	0.181054	-6.79716	1.06704e-11	9.32414e-10
ENSAMXT00000032828	ENSAMXT00000032828	50.8308	-1.22941	0.362116	-3.39507	0.000686106	0.00729924
zgc:109982	zgc:109982	25.5338	-1.22846	0.354089	-3.46936	0.000521693	0.00581813
calcoco1b	calcium binding and coiled-coil domain 1b	109.98	-1.22668	0.294139	-4.1704	3.04069e-05	0.000550274
cry1b	cryptochrome circadian regulator 1b	64.1423	-1.22656	0.269786	-4.54642	5.45664e-06	0.000124641
klf10	kruppel like factor 10	109.081	-1.22647	0.237904	-5.1553	2.53227e-07	8.57319e-06
agpat9l	1-acylglycerol-3-phosphate O-acyltransferase 9, like	32.7676	-1.22629	0.354431	-3.45988	0.000540419	0.0060025
rab20	RAB20, member RAS oncogene family	29.4256	-1.22566	0.413857	-2.96155	0.00306099	0.0237384
vps33b	VPS33B late endosome and lysosome associated	7.29304	-1.22531	0.427782	-2.86434	0.00417879	0.0301825
si:ch211-210c8.7	si:ch211-210c8.7	155.404	-1.22515	0.188431	-6.50185	7.93371e-11	6.09422e-09
tpp2	tripeptidyl peptidase 2	34.8151	-1.22455	0.326496	-3.75059	0.000176416	0.00236943
abhd12	abhydrolase domain containing 12, lysophospholipase	13.4916	-1.22421	0.417631	-2.93131	0.00337532	0.0256668
si:ch1073-82l19.1	si:ch1073-82l19.1	32.0798	-1.22398	0.374648	-3.26702	0.00108686	0.0104443
ENSPNAT00000019092	ENSPNAT00000019092	29.328	-1.22302	0.392685	-3.11451	0.00184249	0.0160687
pim1	Pim-1 proto-oncogene, serine/threonine kinase	117.168	-1.22203	0.302721	-4.03683	5.41793e-05	0.000889674
myo1d	myosin 1D	61.1238	-1.2209	0.277164	-4.40497	1.058e-05	0.000221339
taf9	TAF9 RNA polymerase II, TATA box binding protein (TBP)-associated factor	10.1661	-1.22068	0.420523	-2.90276	0.00369895	0.0275158
cln6b	CLN6 transmembrane ER protein b	13.0565	-1.22052	0.424637	-2.87427	0.00404961	0.0294662
cast	calpastatin	35.8118	-1.22043	0.37073	-3.29196	0.000994923	0.00978011
tgm2b	transglutaminase 2b	67.4782	-1.22038	0.404906	-3.01398	0.00257841	0.0208492
brdt	bromodomain, testis-specific	69.1319	-1.22018	0.266808	-4.57328	4.80157e-06	0.000111686
pde8a	phosphodiesterase 8A	11.7319	-1.21893	0.425403	-2.86536	0.00416537	0.0301121
tpm2	tropomyosin 2 (beta)	2040.79	-1.21864	0.165688	-7.35499	1.90936e-13	2.24114e-11
endd1	endonuclease domain-containing 1 protein-like	159.145	-1.21828	0.286156	-4.2574	2.0682e-05	0.000394611
smim29	small integral membrane protein 29	109.095	-1.21774	0.232789	-5.23108	1.68526e-07	6.00518e-06
cxcl8a	chemokine (C-X-C motif) ligand 8a	47.5068	-1.21732	0.301854	-4.03282	5.51113e-05	0.000904074
plk3	polo-like kinase 3 (Drosophila)	108.792	-1.21702	0.277542	-4.38498	1.15995e-05	0.000239289
fabp11a	fatty acid binding protein 11a	74.6646	-1.21695	0.289105	-4.20935	2.5611e-05	0.00047391
	serine-rich adhesin for platelets-like	29.2865	-1.21678	0.399811	-3.04338	0.0023394	0.0193715
lrrc74a	leucine rich repeat containing 74A	12.7011	-1.21643	0.418663	-2.90552	0.00366649	0.0273299
tradd	tnfrsf1a-associated via death domain	88.6635	-1.21632	0.231104	-5.2631	1.4165e-07	5.16792e-06
cbx7b	chromobox homolog 7b	23.2794	-1.21624	0.425687	-2.85711	0.00427518	0.030729
klf10	kruppel like factor 10	61.5916	-1.21607	0.290737	-4.18271	2.88054e-05	0.000526175
pstpip2	proline-serine-threonine phosphatase interacting protein 2	83.1971	-1.21601	0.298158	-4.07839	4.53489e-05	0.000764739
ENSPNAT00000040899	ENSPNAT00000040899	16.2787	-1.21598	0.396792	-3.06452	0.00218022	0.0183743
cln6b	CLN6 transmembrane ER protein b	17.3969	-1.21575	0.405802	-2.99592	0.00273617	0.0218486
si:ch211-210c8.7	si:ch211-210c8.7	151.659	-1.21517	0.193539	-6.27866	3.41505e-10	2.34471e-08
si:ch211-106h4.9	si:ch211-106h4.9	30.6539	-1.21328	0.409149	-2.96537	0.00302316	0.0235188
smap2	small ArfGAP2	20.0981	-1.21239	0.406988	-2.97894	0.00289246	0.0227438
pacsin2	protein kinase C and casein kinase substrate in neurons 2	80.0957	-1.21098	0.352041	-3.43988	0.000581962	0.006396
fabp11a	fatty acid binding protein 11a	400.98	-1.21095	0.226165	-5.35426	8.59077e-08	3.30661e-06
larp7	La ribonucleoprotein 7, transcriptional regulator	60.6881	-1.21067	0.316949	-3.81977	0.000133575	0.00188591
tbc1d2b	TBC1 domain family, member 2B	75.3068	-1.20848	0.278061	-4.3461	1.38577e-05	0.000279299
slc1a2	excitatory amino acid transporter 3-like	20.4445	-1.20796	0.371644	-3.25031	0.00115278	0.0109857
gphna	gephyrin a	77.0642	-1.20735	0.259061	-4.66048	3.15468e-06	7.84041e-05
ENSPNAT00000024274	ENSPNAT00000024274	9.17364	-1.20687	0.417288	-2.89217	0.0038259	0.0283063
ENSAMXT00000032828	ENSAMXT00000032828	8.18097	-1.2052	0.427286	-2.8206	0.00479342	0.033427
endd1	endonuclease domain-containing 1 protein-like	474.293	-1.20519	0.285602	-4.21981	2.4451e-05	0.000454812
tle2c	TLE family member 2, transcriptional corepressor c	20.8193	-1.20508	0.407653	-2.95614	0.00311521	0.024101
zgc:158403	zgc:158403	34.4971	-1.20397	0.338616	-3.55558	0.000377152	0.00446964
ENSPNAT00000024893	ENSPNAT00000024893	17.0731	-1.20397	0.379099	-3.17587	0.00149385	0.0135154
ENSAMXT00000047073	ENSAMXT00000047073	8.70512	-1.20392	0.420838	-2.86078	0.00422606	0.030464
pole4	polymerase (DNA-directed), epsilon 4, accessory subunit	10.5038	-1.20367	0.416559	-2.88956	0.00385782	0.0284668
cpne8	copine VIII	82.6179	-1.20337	0.3033	-3.96759	7.26024e-05	0.00113399
rbms2b	RNA binding motif, single stranded interacting protein 2b	86.8179	-1.20319	0.223071	-5.39377	6.8995e-08	2.74782e-06
si:ch73-206p6.1	si:ch73-206p6.1	9.42563	-1.20181	0.425237	-2.82622	0.00471002	0.0329813
zgc:123238	zgc:123238	62.2973	-1.19992	0.301482	-3.98006	6.88972e-05	0.00108605
mrc1b	mannose receptor, C type 1b	202.227	-1.1993	0.189527	-6.32785	2.48599e-10	1.75774e-08
endd1	endonuclease domain-containing 1 protein-like	167.304	-1.19923	0.311619	-3.84839	0.000118895	0.0017078
shroom3	shroom family member 3	8.64775	-1.19862	0.426324	-2.81151	0.00493091	0.0341816
si:dkey-172h23.2	si:dkey-172h23.2	134.767	-1.19852	0.299123	-4.0068	6.15482e-05	0.000994079
gpc5b	glypican 5b	14.5279	-1.19807	0.395103	-3.0323	0.00242694	0.0199263
ENSPNAT00000034908	ENSPNAT00000034908	33.5649	-1.19805	0.329387	-3.63721	0.000275602	0.0034332
hpcal1	hippocalcin-like 1	507.286	-1.19763	0.204758	-5.84902	4.94464e-09	2.62459e-07
pip4p1b	type 1 phosphatidylinositol 4,5-bisphosphate 4-phosphatase-b-like	34.3809	-1.19752	0.337854	-3.54448	0.000393393	0.00461293
akirin2	akirin-2-like	49.8215	-1.19605	0.359969	-3.32265	0.000891663	0.00896833
ENSPNAT00000023682	ENSPNAT00000023682	52.9704	-1.19596	0.268713	-4.4507	8.559e-06	0.000183706
ENSPNAT00000015149	ENSPNAT00000015149	11.1527	-1.1945	0.406736	-2.93679	0.00331629	0.0253044
endd1	endonuclease domain-containing 1 protein-like	91.6078	-1.19388	0.347696	-3.4337	0.000595413	0.00651765
epb41a	erythrocyte membrane protein band 4.1a	52.0008	-1.19364	0.375112	-3.18209	0.00146214	0.0133076
mthfs	5,10-methenyltetrahydrofolate synthetase (5-formyltetrahydrofolate cyclo-ligase)	44.9192	-1.19317	0.337927	-3.53084	0.000414246	0.00481931
klc1a	kinesin light chain 1a	178.508	-1.19291	0.271431	-4.3949	1.10821e-05	0.000230354
tmem9	transmembrane protein 9	26.2686	-1.19242	0.368603	-3.23497	0.00121657	0.0114737
endd1	endonuclease domain-containing 1 protein-like	31.1879	-1.19142	0.351388	-3.3906	0.000697387	0.00738612
suco	SUN domain-containing ossification factor-like	58.6712	-1.1914	0.30027	-3.96775	7.25533e-05	0.00113372
sv2	synaptic vesicle glycoprotein 2	72.9659	-1.19046	0.248713	-4.78648	1.6973e-06	4.55239e-05
cadpsb	Ca2+-dependent activator protein for secretion b	20.5949	-1.19035	0.389105	-3.05921	0.0022192	0.0186277
tppp	tubulin polymerization promoting protein	9.79679	-1.18919	0.42028	-2.82953	0.00466167	0.0327071
pdlim7	PDZ and LIM domain 7	66.745	-1.18914	0.323068	-3.68078	0.000232519	0.00298539
chd2	chromodomain helicase DNA binding protein 2	248.512	-1.18864	0.16923	-7.02383	2.1587e-12	2.1034e-10
ENSPNAT00000005232	ENSPNAT00000005232	21.3234	-1.18835	0.407217	-2.91823	0.00352024	0.0265055
klhl24	kelch-like protein 24	305.371	-1.18805	0.224245	-5.298	1.17076e-07	4.36457e-06
pip4p1b	type 1 phosphatidylinositol 4,5-bisphosphate 4-phosphatase-b-like	38.1954	-1.18756	0.319122	-3.72134	0.000198167	0.00261417
irf7	interferon regulatory factor 7	11.8317	-1.18743	0.42157	-2.81668	0.00485233	0.0337453
rad54l2	helicase arip4-like	20.3625	-1.18698	0.385978	-3.07525	0.00210325	0.0178696
gphna	gephyrin a	40.1302	-1.18668	0.327173	-3.62707	0.000286655	0.00354135
nfe2l1a	nuclear factor, erythroid 2-like 1a	177.646	-1.18653	0.20258	-5.85711	4.70986e-09	2.51889e-07
hspbap1	hspb associated protein 1	12.3248	-1.18652	0.402916	-2.94484	0.00323117	0.0248039
rgl2	ral guanine nucleotide dissociation stimulator-like 2	81.5018	-1.18607	0.233053	-5.08928	3.59419e-07	1.15891e-05
smoc1	SPARC related modular calcium binding 1	42.3419	-1.18592	0.334686	-3.54338	0.000395037	0.00462763
itga11b	integrin, alpha 11b	1511.38	-1.18512	0.26217	-4.52043	6.17145e-06	0.000138391
mov10a	Mov10 RISC complex RNA helicase a	956.648	-1.18488	0.10971	-10.8001	3.43851e-27	1.94112e-24
endd1	endonuclease domain-containing 1 protein-like	523.343	-1.18468	0.267661	-4.42605	9.59723e-06	0.000202567
pim1	Pim-1 proto-oncogene, serine/threonine kinase	119.295	-1.18464	0.298438	-3.96945	7.2038e-05	0.00112729
ENSPNAT00000036657	ENSPNAT00000036657	4.78358	-1.18398	0.424291	-2.79048	0.00526292	0.0359125
cpne8	copine VIII	84.6833	-1.18322	0.289709	-4.08418	4.42328e-05	0.000750186
rgl2	ral guanine nucleotide dissociation stimulator-like 2	82.3149	-1.18291	0.231411	-5.11173	3.19224e-07	1.04734e-05
reep1	receptor accessory protein 1	157.592	-1.18289	0.208116	-5.68381	1.31727e-08	6.22988e-07
igfbp1a	insulin-like growth factor binding protein 1a	10.6863	-1.18261	0.426001	-2.77606	0.00550213	0.0371527
mov10a	Mov10 RISC complex RNA helicase a	959.286	-1.18229	0.109563	-10.7909	3.79868e-27	2.11094e-24
mipep	mitochondrial intermediate peptidase	27.5686	-1.18155	0.356781	-3.31169	0.000927333	0.00924344
si:ch211-210c8.7	si:ch211-210c8.7	160.963	-1.18092	0.182097	-6.48509	8.86772e-11	6.76782e-09
ENSAMXT00000044946	ENSAMXT00000044946	8.95404	-1.18073	0.427136	-2.76429	0.0057046	0.0382223
klf10	kruppel like factor 10	62.4374	-1.17977	0.290622	-4.05948	4.91825e-05	0.000816703
btnl2	butyrophilin like protein 2	16.4249	-1.178	0.417449	-2.82189	0.00477409	0.0333249
plk3	polo-like kinase 3 (Drosophila)	129.638	-1.17788	0.294331	-4.00189	6.28394e-05	0.00101108
snx14	sorting nexin 14	319.236	-1.17708	0.179689	-6.55067	5.72805e-11	4.4675e-09
odf2	outer dense fiber protein 2-like	19.1607	-1.17674	0.387782	-3.03455	0.00240893	0.0198227
ankrd1a	ankyrin repeat domain 1a (cardiac muscle)	302.537	-1.17658	0.253141	-4.64791	3.35312e-06	8.24432e-05
jmjd1cb	jumonji domain containing 1c	83.9026	-1.17621	0.308773	-3.8093	0.00013936	0.00194901
cadpsb	Ca2+-dependent activator protein for secretion b	98.6671	-1.1762	0.30844	-3.81338	0.000137078	0.00192275
sh3bgrl2	SH3 domain binding glutamate-rich protein like 2	44.7209	-1.1759	0.299145	-3.93087	8.46408e-05	0.00128808
rgl2	ral guanine nucleotide dissociation stimulator-like 2	80.2724	-1.1743	0.233816	-5.02232	5.10524e-07	1.58991e-05
sfmbt2	scm like with four mbt domains 2	37.1274	-1.17403	0.39887	-2.94339	0.0032464	0.0248779
ENSPNAT00000001978	ENSPNAT00000001978	6.5581	-1.17385	0.42718	-2.7479	0.00599787	0.039619
tmem9	transmembrane protein 9	9.79086	-1.17271	0.428115	-2.73924	0.00615823	0.0403644
endd1	endonuclease domain-containing 1 protein-like	444.326	-1.17229	0.282013	-4.15685	3.22662e-05	0.000577818
si:dkey-172h23.2	si:dkey-172h23.2	158.596	-1.17155	0.299683	-3.90928	9.25702e-05	0.00138447
si:dkey-172h23.2	si:dkey-172h23.2	161.034	-1.1713	0.302284	-3.87483	0.0001067	0.00156228
rftn1	raftlin, lipid raft linker 1	10.8477	-1.17103	0.422806	-2.76965	0.00561162	0.0377344
si:ch73-335l21.3	si:ch73-335l21.3	18.9213	-1.16998	0.412554	-2.83596	0.00456887	0.0323302
sfmbt2	scm like with four mbt domains 2	20.8151	-1.16986	0.407658	-2.86971	0.00410855	0.0297901
ppp1r15a	protein phosphatase 1, regulatory subunit 15A	115.097	-1.16798	0.256607	-4.55161	5.32364e-06	0.000121837
tmem182a	transmembrane protein 182a	42.0483	-1.16795	0.307433	-3.79905	0.000145252	0.00201635
ENSPNAT00000040899	ENSPNAT00000040899	20.4822	-1.16777	0.386969	-3.01774	0.0025467	0.0206978
ENSPNAT00000014736	ENSPNAT00000014736	33.6099	-1.16775	0.305752	-3.81926	0.00013385	0.00188904
ENSAMXT00000045784	ENSAMXT00000045784	8.11462	-1.16757	0.428103	-2.7273	0.00638543	0.0414639
cobll1a	cordon-bleu WH2 repeat protein-like 1a	83.025	-1.16742	0.330153	-3.53601	0.000406213	0.00474293
si:ch1073-100f3.2	si:ch1073-100f3.2	67.7843	-1.1667	0.31568	-3.69581	0.000219183	0.0028429
limch1b	LIM and calponin homology domains 1b	123.551	-1.16557	0.263834	-4.41783	9.96958e-06	0.000209324
ENSAMXT00000031084	ENSAMXT00000031084	50.6172	-1.16527	0.314034	-3.71066	0.000206721	0.00270295
pdk3b	pyruvate dehydrogenase kinase, isozyme 3b	72.107	-1.16487	0.269953	-4.31509	1.59536e-05	0.000315567
calcoco1b	calcium binding and coiled-coil domain 1b	108.138	-1.16427	0.316057	-3.68375	0.000229831	0.00295835
dab2ipa	DAB2 interacting protein a	9.38414	-1.16354	0.425854	-2.73226	0.00629024	0.0409936
si:dkey-17m8.2	si:dkey-17m8.2	24.3588	-1.16323	0.385823	-3.01493	0.00257041	0.0208001
agfg2	arf-GAPdomain and FG repeat-containing protein 2-like	46.7246	-1.16273	0.346078	-3.35973	0.000780196	0.00806853
osbpl3a	oxysterol binding protein-like 3a	84.6854	-1.16211	0.249316	-4.66119	3.14391e-06	7.82457e-05
klc1a	kinesin light chain 1a	180.698	-1.16167	0.256495	-4.52902	5.92572e-06	0.000133469
ENSPNAT00000012541	ENSPNAT00000012541	9.8998	-1.16134	0.424642	-2.73487	0.00624049	0.0407761
ccdc3a	coiled-coil domain containing 3a	40.2177	-1.16111	0.377773	-3.07357	0.00211513	0.0179491
ppp1r15a	protein phosphatase 1, regulatory subunit 15A	125.819	-1.16075	0.289195	-4.01374	5.97636e-05	0.000971877
smim29	small integral membrane protein 29	24.3437	-1.16028	0.373648	-3.10529	0.00190095	0.0165097
nr5a1	nuclear receptor subfamily 5, group A, member 1	51.4319	-1.15974	0.29976	-3.8689	0.000109329	0.00159553
pdlim7	PDZ and LIM domain 7	99.6187	-1.15969	0.314872	-3.68305	0.000230463	0.00296435
ENSAMXT00000047073	ENSAMXT00000047073	20.029	-1.15907	0.379128	-3.05721	0.00223408	0.0187293
syt13	synaptotagmin XIII	24.4871	-1.15887	0.388313	-2.98436	0.00284174	0.0224493
osbpl10	oxysterol-binding protein-related protein 10-like	86.0843	-1.15839	0.281476	-4.11541	3.86484e-05	0.000671158
atg16l2	ATG16 autophagy related 16-like 2	29.7206	-1.15733	0.380196	-3.04403	0.00233433	0.0193405
mknk2b	MAPK interacting serine/threonine kinase 2b	283.92	-1.15648	0.218347	-5.29652	1.18028e-07	4.39086e-06
osbpl3a	oxysterol binding protein-like 3a	83.0529	-1.15614	0.250502	-4.6153	3.92526e-06	9.45173e-05
fip1l1b	FIP1 like 1b (S. cerevisiae)	290.116	-1.15559	0.158009	-7.31345	2.60361e-13	2.94896e-11
gfpt2	glutamine-fructose-6-phosphate transaminase 2	159.984	-1.15483	0.285532	-4.04449	5.24374e-05	0.000863796
tjp2b	tight junction protein 2b (zona occludens 2)	8.05736	-1.15464	0.426608	-2.70657	0.00679832	0.0435609
plk3	polo-like kinase 3 (Drosophila)	62.9576	-1.15434	0.31378	-3.6788	0.000234334	0.00300652
tbrg1	transforming growth factor beta regulator 1	64.0827	-1.15403	0.294972	-3.91233	9.14108e-05	0.00137001
tbrg1	transforming growth factor beta regulator 1	30.953	-1.15303	0.343405	-3.35764	0.000786119	0.00810621
surf2	surfeit 2	85.1011	-1.15278	0.236882	-4.86646	1.13617e-06	3.20697e-05
sv2	synaptic vesicle glycoprotein 2	68.1821	-1.15275	0.250422	-4.60322	4.16012e-06	9.9232e-05
plcd1a	phospholipase C, delta 1a	359.025	-1.15222	0.151333	-7.61379	2.66167e-14	3.50602e-12
zgc:153642	zgc:153642	27.7028	-1.15182	0.347219	-3.31727	0.000909011	0.00909138
hpcal1	hippocalcin-like 1	390.328	-1.15097	0.213736	-5.385	7.24435e-08	2.86273e-06
ENSAMXT00000047878	ENSAMXT00000047878	134.984	-1.15053	0.22469	-5.12053	3.04672e-07	1.00237e-05
kif21a	kinesin family member 21A	5.49908	-1.15033	0.426169	-2.69923	0.00694997	0.0443206
acd	ACD shelterin complex subunit and telomerase recruitment factor	20.2998	-1.14976	0.377182	-3.04828	0.00230158	0.019143
plppr5b	phospholipid phosphatase related 5b	5.17543	-1.14908	0.421444	-2.72652	0.00640062	0.0415474
nr5a2	nuclear receptor subfamily 5, group A, member 2	52.6945	-1.14897	0.316657	-3.62844	0.000285134	0.00352969
eepd1	endonuclease/exonuclease/phosphatase family domain containing 1	9.0824	-1.14886	0.42503	-2.703	0.0068717	0.0439317
prkcea	protein kinase C, epsilon a	34.287	-1.14873	0.316252	-3.63232	0.000280888	0.00349293
ENSAMXT00000058128	ENSAMXT00000058128	20.9364	-1.1487	0.380617	-3.01798	0.00254463	0.0206904
uckl1b	uridine-cytidine kinase 1-like 1b	25.9944	-1.14849	0.38385	-2.99202	0.00277134	0.0220252
grik1a	glutamate receptor, ionotropic, kainate 1a	5.77661	-1.14729	0.416863	-2.75219	0.00591974	0.0392278
klhl24	kelch-like protein 24	333.8	-1.14655	0.21212	-5.40519	6.47411e-08	2.59001e-06
spty2d1	SPT2 chromatin protein domain containing 1	540.795	-1.14462	0.119356	-9.58999	8.80907e-22	3.36876e-19
sfmbt2	scm like with four mbt domains 2	37.2169	-1.14386	0.398906	-2.86751	0.00413722	0.0299675
klc1a	kinesin light chain 1a	171.783	-1.14317	0.23373	-4.89098	1.00333e-06	2.87076e-05
larp7	La ribonucleoprotein 7, transcriptional regulator	71.1803	-1.14316	0.274141	-4.16996	3.04646e-05	0.000550274
wwp2	WW domain containing E3 ubiquitin protein ligase 2	209.74	-1.1426	0.186154	-6.13792	8.36081e-10	5.16237e-08
epdl	ependymin-like	1474.88	-1.14228	0.139304	-8.19991	2.40563e-16	4.36511e-14
pnkd	PNKD metallo-beta-lactamase domain containing	74.5223	-1.14214	0.249008	-4.58675	4.50205e-06	0.000106318
ENSPNAT00000004924	ENSPNAT00000004924	9.40728	-1.13945	0.427984	-2.66238	0.00775907	0.0482939
atg16l2	ATG16 autophagy related 16-like 2	115.004	-1.13944	0.284296	-4.00793	6.12542e-05	0.000990322
cbx7b	chromobox homolog 7b	21.7613	-1.13836	0.426911	-2.6665	0.00766461	0.0478315
klf11a	Kruppel-like factor 11a	91.9057	-1.138	0.314509	-3.61834	0.000296504	0.00363752
mrpl58	mitochondrial ribosomal protein L58	11.2247	-1.13751	0.413936	-2.74804	0.00599536	0.039619
n4bp1	nedd4 binding protein 1	188.627	-1.13639	0.201959	-5.62681	1.8357e-08	8.35936e-07
twist1a	twist family bHLH transcription factor 1a	56.5706	-1.13557	0.281192	-4.03842	5.38129e-05	0.000884815
ENSPNAT00000038266	ENSPNAT00000038266	244.366	-1.13365	0.173454	-6.53573	6.32994e-11	4.92613e-09
	serine-rich adhesin for platelets-like	28.4735	-1.13351	0.388394	-2.91846	0.00351763	0.0264992
klhl24	kelch-like protein 24	291.806	-1.13295	0.220657	-5.13443	2.82996e-07	9.38878e-06
cdkn1ba	cyclin-dependent kinase inhibitor 1Ba	322.967	-1.13276	0.198528	-5.70579	1.15808e-08	5.61897e-07
ampd2b	adenosine monophosphate deaminase 2b	10.4682	-1.13252	0.412798	-2.74353	0.00607833	0.0400051
lsm12a	LSM12 homolog a	38.9053	-1.1312	0.346029	-3.26909	0.00107895	0.0103963
plk3	polo-like kinase 3 (Drosophila)	128.542	-1.13022	0.287772	-3.92749	8.58362e-05	0.00130349
wdr54	WD repeat domain 54	12.4816	-1.13019	0.415613	-2.71934	0.00654113	0.0422283
ENSPNAT00000019699	ENSPNAT00000019699	6.68072	-1.12874	0.425988	-2.64971	0.00805608	0.0497162
pde8a	phosphodiesterase 8A	13.9155	-1.12855	0.421401	-2.67809	0.00740444	0.0466334
reep1	receptor accessory protein 1	161.147	-1.12827	0.219866	-5.1316	2.87284e-07	9.49164e-06
klc1a	kinesin light chain 1a	333.254	-1.1281	0.238315	-4.73364	2.20525e-06	5.74997e-05
si:ch211-198n5.11	si:ch211-198n5.11	51.2799	-1.12789	0.337714	-3.33976	0.000838506	0.00852256
lrp1aa	low density lipoprotein receptor-related protein 1Aa	10.6937	-1.12769	0.422859	-2.66683	0.00765704	0.0478095
chd2	chromodomain helicase DNA binding protein 2	256.337	-1.12737	0.152524	-7.39145	1.45238e-13	1.7218e-11
ENSAMXT00000058128	ENSAMXT00000058128	40.6171	-1.1273	0.331414	-3.4015	0.000670177	0.00715709
si:dkey-17m8.2	si:dkey-17m8.2	33.5162	-1.12671	0.350292	-3.2165	0.00129766	0.0120783
ENSAMXT00000014514	ENSAMXT00000014514	161.629	-1.12668	0.20237	-5.56742	2.58534e-08	1.13376e-06
adat1	adenosine deaminase tRNA specific 1	25.2694	-1.12647	0.337521	-3.33747	0.000845458	0.00857852
si:ch211-210c8.7	si:ch211-210c8.7	135.418	-1.12615	0.204408	-5.50933	3.60212e-08	1.51968e-06
snx14	sorting nexin 14	300.569	-1.12531	0.178615	-6.30018	2.97302e-10	2.06514e-08
klf11b	Kruppel-like factor 11b	151.122	-1.12442	0.220324	-5.10348	3.33471e-07	1.08707e-05
uncharacterizedLOC108433501	uncharacterizedLOC108433501	51.809	-1.12262	0.307141	-3.65508	0.000257098	0.00323671
tmem182a	transmembrane protein 182a	97.3946	-1.1223	0.269139	-4.16996	3.04651e-05	0.000550274
ENSPNAT00000014957	ENSPNAT00000014957	10.0416	-1.12183	0.427636	-2.62334	0.00870725	0.0527104
smim29	small integral membrane protein 29	114.519	-1.12039	0.238561	-4.69647	2.64697e-06	6.70988e-05
cax2	cation/H+ exchanger protein 2	37.4772	-1.12025	0.308913	-3.62644	0.000287359	0.00354735
ppp3cca	protein phosphatase 3, catalytic subunit, gamma isozyme, a	210.805	-1.12024	0.204785	-5.4703	4.49263e-08	1.86489e-06
tbc1d2b	TBC1 domain family, member 2B	166.332	-1.12008	0.259485	-4.31656	1.58481e-05	0.000313656
prrx1a	paired related homeobox 1a	147.769	-1.11996	0.212483	-5.27083	1.35809e-07	4.9743e-06
nrbp2a	nuclear receptor binding protein 2a	43.6122	-1.11899	0.291576	-3.83772	0.000124183	0.00177106
chd2	chromodomain helicase DNA binding protein 2	591.177	-1.11888	0.130758	-8.55687	1.15975e-17	2.59413e-15
pnkd	PNKD metallo-beta-lactamase domain containing	80.3294	-1.11835	0.244522	-4.57363	4.79342e-06	0.000111569
calcoco1b	calcium binding and coiled-coil domain 1b	77.7744	-1.11744	0.321598	-3.47465	0.000511522	0.00572625
ENSAMXT00000047878	ENSAMXT00000047878	132.969	-1.11687	0.228124	-4.8959	9.78583e-07	2.81353e-05
ENSAMXT00000035350	ENSAMXT00000035350	16.0436	-1.11676	0.41329	-2.70211	0.00689003	0.0440084
ankrd1a	ankyrin repeat domain 1a (cardiac muscle)	286.628	-1.11656	0.284859	-3.91969	8.86613e-05	0.00133725
ENSAMXT00000018980	ENSAMXT00000018980	72.7591	-1.1163	0.294396	-3.79183	0.000149541	0.00206541
chmp1a	charged multivesicular body protein 1A	76.6226	-1.11624	0.228707	-4.88066	1.05733e-06	3.00352e-05
ENSPNAT00000038266	ENSPNAT00000038266	251.048	-1.11619	0.179345	-6.22372	4.85499e-10	3.15087e-08
ildr2	immunoglobulin-like domain containing receptor 2	6.32093	-1.11573	0.426043	-2.61883	0.00882329	0.0532049
CABZ01085139.1	CABZ01085139.1	63.6596	-1.11568	0.314374	-3.54889	0.000386862	0.00455587
mknk2b	MAPK interacting serine/threonine kinase 2b	431.087	-1.11523	0.188645	-5.91179	3.38408e-09	1.86596e-07
kidins220a	kinase D-interacting substrate 220a	45.6646	-1.1149	0.314497	-3.54502	0.000392585	0.00460497
pdk3b	pyruvate dehydrogenase kinase, isozyme 3b	102.444	-1.11477	0.237005	-4.70354	2.55685e-06	6.49995e-05
stk11ip	serine/threonine kinase 11 interacting protein	8.91198	-1.11463	0.425882	-2.61722	0.0088649	0.0534003
fstb	follistatin b	138.608	-1.11452	0.239323	-4.65697	3.20899e-06	7.9476e-05
cox10	cytochrome c oxidase assembly factor heme A:farnesyltransferase COX10	101.385	-1.11417	0.242765	-4.58952	4.44275e-06	0.000105127
ENSPNAT00000003593	ENSPNAT00000003593	25.5014	-1.11388	0.347094	-3.20916	0.00133125	0.0123457
tnfrsf9a	tumor necrosis factor receptor superfamily, member 9a	20.0964	-1.11304	0.404631	-2.75075	0.00594593	0.0393427
ENSAMXT00000050773	ENSAMXT00000050773	6.77881	-1.11298	0.423596	-2.62746	0.00860242	0.0522001
chd2	chromodomain helicase DNA binding protein 2	604.445	-1.11259	0.127407	-8.73256	2.48972e-18	6.23569e-16
angptl5	angiopoietin-like 5	926.156	-1.11234	0.152465	-7.29568	2.97154e-13	3.35502e-11
tsc1b	TSC complex subunit 1b	66.887	-1.11219	0.313171	-3.55138	0.000383211	0.00452787
si:ch211-250c4.3	si:ch211-250c4.3	179.248	-1.11201	0.244904	-4.5406	5.60933e-06	0.000127636
fbxl5	F-box and leucine-rich repeat protein 5	205.329	-1.11161	0.176997	-6.28038	3.37752e-10	2.32556e-08
ENSPNAT00000023682	ENSPNAT00000023682	52.2523	-1.11119	0.271511	-4.09261	4.26543e-05	0.000728276
smoc1	SPARC related modular calcium binding 1	76.6877	-1.11098	0.339486	-3.27254	0.00106587	0.010315
angptl4	angiopoietin-like 4	2646.94	-1.11054	0.113691	-9.76812	1.54292e-22	6.23569e-20
plk3	polo-like kinase 3 (Drosophila)	112.055	-1.11054	0.260929	-4.25609	2.0803e-05	0.000396706
zgc:100829	zgc:100829	94.5235	-1.11031	0.218721	-5.07639	3.84671e-07	1.23585e-05
timm22	translocase of inner mitochondrial membrane 22 homolog (yeast)	754.679	-1.11013	0.144897	-7.6615	1.83774e-14	2.45711e-12
limk1b	LIM domain kinase 1b	32.6541	-1.10942	0.357477	-3.10348	0.0019126	0.0165947
cish	cytokine inducible SH2-containing protein	10.5881	-1.1086	0.425688	-2.60426	0.00920737	0.054943
gorasp1a	golgi reassembly stacking protein 1a	98.4669	-1.10849	0.239018	-4.63767	3.52357e-06	8.60684e-05
CR848813.2	CR848813.2	2563.34	-1.10831	0.13209	-8.39058	4.83757e-17	9.81e-15
setdb1a	SET domain bifurcated histone lysine methyltransferase 1a	90.7881	-1.10824	0.232003	-4.77682	1.78085e-06	4.75142e-05
skiv2l	SKI2 homolog, superkiller viralicidic activity 2-like	51.2419	-1.10775	0.335109	-3.30563	0.000947641	0.00940107
parga	poly (ADP-ribose) glycohydrolase a	91.5022	-1.10768	0.227086	-4.87781	1.0727e-06	3.03987e-05
gphna	gephyrin a	74.6172	-1.10752	0.250475	-4.42168	9.79386e-06	0.00020635
dpysl3	dihydropyrimidinase like 3	748.114	-1.10737	0.185426	-5.97202	2.34329e-09	1.32917e-07
angptl4	angiopoietin-like 4	2658	-1.10724	0.113786	-9.73091	2.22585e-22	8.89465e-20
nlrc6	nacht, lrr and pyd domains-containing protein 12-like	12.0517	-1.10711	0.419093	-2.64169	0.00824941	0.0506282
ENSPNAT00000040899	ENSPNAT00000040899	81.6417	-1.10705	0.246854	-4.48463	7.30413e-06	0.000160155
angptl4	angiopoietin-like 4	5177.78	-1.10664	0.0882596	-12.5385	4.59889e-36	5.27612e-33
fut8b	fucosyltransferase 8b (alpha (1,6) fucosyltransferase)	19.8525	-1.10662	0.392983	-2.81595	0.00486338	0.0338088
ENSPNAT00000018488	ENSPNAT00000018488	25.873	-1.1066	0.329813	-3.35524	0.000792969	0.00816265
slc7a6	solute carrier family 7 member 6	21.1834	-1.10653	0.400164	-2.7652	0.00568885	0.0381456
adat1	adenosine deaminase tRNA specific 1	10.367	-1.10637	0.420515	-2.63099	0.00851372	0.0518033
chd2	chromodomain helicase DNA binding protein 2	590.026	-1.10565	0.130566	-8.46814	2.49343e-17	5.2785e-15
moxd1l	monooxygenase, DBH-like 1, like	29.7491	-1.10562	0.391829	-2.82169	0.00477712	0.0333395
ENSPNAT00000034908	ENSPNAT00000034908	7.2974	-1.10555	0.420708	-2.62784	0.00859295	0.0521694
si:dkey-172h23.2	si:dkey-172h23.2	156.843	-1.10528	0.276421	-3.99854	6.37336e-05	0.00102188
ptk2aa	protein tyrosine kinase 2aa	173.968	-1.10509	0.230056	-4.80355	1.55881e-06	4.24495e-05
sv2	synaptic vesicle glycoprotein 2	109.56	-1.10472	0.256814	-4.30162	1.6955e-05	0.000332784
pikfyve	phosphoinositide kinase, FYVE finger containing	538.577	-1.10454	0.194786	-5.67051	1.42376e-08	6.6802e-07
fbn2a	fibrillin 2a	33.4367	-1.10453	0.33322	-3.31472	0.000917349	0.00916447
castor1	cytosolic arginine sensor for mTORC1 subunit 1	59.1037	-1.10376	0.364575	-3.02754	0.00246557	0.0201535
si:ch73-335l21.4	si:ch73-335l21.4	52.7471	-1.1027	0.314562	-3.5055	0.000455751	0.00520179
malt1	MALT paracaspase 1	42.2575	-1.10238	0.328217	-3.3587	0.000783104	0.0080877
nccrp1	P1, F-box associated domain containing	13.4523	-1.10219	0.394497	-2.79392	0.00520733	0.0356357
tbc1d17	TBC1 domain family, member 17	249.847	-1.10127	0.161797	-6.8065	1.00002e-11	8.78166e-10
dpysl3	dihydropyrimidinase like 3	750.925	-1.10106	0.185014	-5.95121	2.66172e-09	1.49312e-07
tbc1d2b	TBC1 domain family, member 2B	462.027	-1.09931	0.171027	-6.42769	1.29558e-10	9.6195e-09
endd1	endonuclease domain-containing 1 protein-like	272.335	-1.09851	0.284194	-3.86537	0.000110922	0.00161347
spty2d1	SPT2 chromatin protein domain containing 1	440.883	-1.09835	0.135552	-8.10277	5.37213e-16	9.09808e-14
myd88	MYD88 innate immune signal transduction adaptor	142.937	-1.09802	0.227053	-4.83597	1.32498e-06	3.67572e-05
sh3pxd2aa	SH3 and PX domains 2Aa	62.7758	-1.09746	0.301556	-3.63933	0.000273348	0.00341229
chd2	chromodomain helicase DNA binding protein 2	601.314	-1.09729	0.134069	-8.18454	2.73347e-16	4.88522e-14
timm22	translocase of inner mitochondrial membrane 22 homolog (yeast)	1147.98	-1.0972	0.139342	-7.87412	3.43151e-15	5.26041e-13
rad54l2	helicase arip4-like	10.9514	-1.0968	0.419706	-2.61326	0.0089684	0.0538968
ift80	intraflagellar transport 80 homolog (Chlamydomonas)	53.4332	-1.09664	0.318467	-3.44348	0.00057427	0.00632332
ENSAMXT00000048486	ENSAMXT00000048486	245.934	-1.0965	0.33304	-3.2924	0.000993365	0.0097729
vps13a	vacuolar protein sorting 13 homolog A	292.789	-1.09649	0.197221	-5.55971	2.70217e-08	1.18062e-06
mphosph8	M-phase phosphoprotein 8	70.2903	-1.09647	0.275343	-3.98218	6.82846e-05	0.00107966
ENSPNAT00000028824	ENSPNAT00000028824	220.632	-1.09638	0.207402	-5.28624	1.24855e-07	4.62067e-06
hdlbpb	high density lipoprotein binding protein b	119.039	-1.09637	0.260032	-4.21631	2.48332e-05	0.000461196
ENSPNAT00000038266	ENSPNAT00000038266	25.4912	-1.09627	0.373748	-2.93317	0.00335516	0.0255462
acad11	acyl-CoA dehydrogenase family, member 11	90.7622	-1.09585	0.242248	-4.52366	6.07783e-06	0.00013655
cadpsb	Ca2+-dependent activator protein for secretion b	238.339	-1.09559	0.28666	-3.82191	0.000132422	0.00187334
ENSPNAT00000033039	ENSPNAT00000033039	19.89	-1.09552	0.36727	-2.98286	0.00285565	0.0225291
skiv2l	SKI2 homolog, superkiller viralicidic activity 2-like	50.808	-1.09549	0.329974	-3.31992	0.000900439	0.00901834
fbxo32	F-box protein 32	59.8732	-1.09539	0.324148	-3.37928	0.000726764	0.00762459
ENSPNAT00000029921	ENSPNAT00000029921	145.206	-1.09401	0.285055	-3.83789	0.000124097	0.00177106
itga11b	integrin, alpha 11b	2052.68	-1.09327	0.258769	-4.2249	2.39042e-05	0.000446274
pikfyve	phosphoinositide kinase, FYVE finger containing	543.896	-1.093	0.194345	-5.62403	1.86549e-08	8.48417e-07
adam23	ADAM metallopeptidase domain 23	60.5492	-1.09259	0.271286	-4.02743	5.63895e-05	0.000923765
si:dkeyp-120h9.1	si:dkeyp-120h9.1	34.1139	-1.09194	0.386049	-2.82849	0.00467687	0.0328008
itga11b	integrin, alpha 11b	2064.44	-1.09152	0.262831	-4.15295	3.28222e-05	0.000586886
csrp2	cysteine and glycine-rich protein 2	61.1061	-1.09145	0.302564	-3.60732	0.000309371	0.00377324
fam111a	protein fam111a-like	75.0697	-1.09122	0.308925	-3.53231	0.000411941	0.00480193
ENSAMXT00000000276	ENSAMXT00000000276	35.1349	-1.09053	0.357662	-3.04904	0.0022957	0.0191076
ENSPNAT00000027186	ENSPNAT00000027186	120.292	-1.08963	0.2148	-5.0728	3.92014e-07	1.2583e-05
ENSPNAT00000018189	ENSPNAT00000018189	158.038	-1.0887	0.187829	-5.79624	6.78175e-09	3.45549e-07
mfap4	microfibril-associated glycoprotein 4-like	34.7461	-1.08863	0.376151	-2.89413	0.00380206	0.0281592
rasa2	ras GTPase-activating protein 2	21.1324	-1.08811	0.387347	-2.80914	0.0049674	0.034364
slc25a28	solute carrier family 25 member 28	151.565	-1.08766	0.20176	-5.39085	7.01243e-08	2.78656e-06
ENSAMXT00000016543	ENSAMXT00000016543	117.219	-1.0873	0.285227	-3.81206	0.000137816	0.00192893
fam111a	protein fam111a-like	81.4694	-1.08662	0.303611	-3.57898	0.000344936	0.00413748
rxfp3	relaxin-3 receptor 1-like	12.6924	-1.08638	0.401384	-2.70657	0.00679814	0.0435609
uba3	ubiquitin-like modifier activating enzyme 3	49.2611	-1.086	0.299832	-3.62203	0.000292302	0.00359465
si:ch1073-100f3.2	si:ch1073-100f3.2	67.7243	-1.08539	0.326096	-3.32842	0.000873404	0.00881459
rad54l2	helicase arip4-like	18.5127	-1.08485	0.391569	-2.77053	0.00559659	0.0376547
setdb1a	SET domain bifurcated histone lysine methyltransferase 1a	93.4887	-1.0848	0.235823	-4.60008	4.22338e-06	0.000100606
angptl4	angiopoietin-like 4	2888.03	-1.08469	0.094228	-11.5113	1.15713e-30	8.94638e-28
phactr2	phosphatase and actin regulator 2	88.4202	-1.08374	0.246814	-4.39093	1.12868e-05	0.000233692
CABZ01085139.1	CABZ01085139.1	54.7922	-1.08338	0.354513	-3.05597	0.00224337	0.0187706
ENSPNAT00000040899	ENSPNAT00000040899	80.6628	-1.0833	0.251638	-4.30498	1.67001e-05	0.000329052
rhoub	ras homolog family member Ub	50.3853	-1.08288	0.326033	-3.32139	0.000895709	0.0089963
akirin2	akirin-2-like	16.5597	-1.0823	0.391814	-2.76227	0.00574008	0.0383805
rnft2	ring finger protein, transmembrane 2	26.0675	-1.08084	0.341961	-3.16072	0.00157381	0.014106
gatc	glutamyl-tRNA amidotransferase subunit C	24.3016	-1.08059	0.383177	-2.82007	0.00480126	0.0334621
ENSPNAT00000031326	ENSPNAT00000031326	110.754	-1.08003	0.223469	-4.83302	1.34477e-06	3.72194e-05
cstf3	cleavage stimulation factor, 3' pre-RNA, subunit 3	52.9487	-1.07977	0.289957	-3.7239	0.00019617	0.00259264
ENSPNAT00000040899	ENSPNAT00000040899	79.8995	-1.07962	0.240447	-4.49007	7.11995e-06	0.000156793
ENSAMXT00000047878	ENSAMXT00000047878	133.192	-1.0783	0.221803	-4.86151	1.16496e-06	3.28563e-05
si:ch211-1e14.1	si:ch211-1e14.1	120.818	-1.07768	0.253082	-4.25824	2.06038e-05	0.000393753
ENSPNAT00000018189	ENSPNAT00000018189	175.058	-1.07684	0.189671	-5.67741	1.36753e-08	6.44189e-07
cbsa	cystathionine beta-synthase a	698.954	-1.07583	0.12661	-8.4972	1.94222e-17	4.2119e-15
lamp2	lysosome membrane protein 2-like	400.712	-1.07561	0.376564	-2.85639	0.00428491	0.030774
cebpb	CCAAT enhancer binding protein beta	409.784	-1.07546	0.267914	-4.0142	5.96467e-05	0.000970418
si:dkey-21o22.2	si:dkey-21o22.2	32.8461	-1.07535	0.356834	-3.01359	0.0025818	0.0208638
lyst	lysosomal trafficking regulator	28.3247	-1.07415	0.370113	-2.90222	0.00370524	0.0275533
znrd2	zinc ribbon domain containing 2	103.26	-1.07405	0.2893	-3.71258	0.000205158	0.00268697
ENSAMXT00000014509	ENSAMXT00000014509	145.316	-1.07354	0.201533	-5.32686	9.99235e-08	3.78868e-06
	glutamine-rich protein 2-like	55.0999	-1.07138	0.345608	-3.09998	0.00193534	0.0167523
tbc1d17	TBC1 domain family, member 17	323.053	-1.0711	0.14498	-7.38789	1.49173e-13	1.76257e-11
ppp3cca	protein phosphatase 3, catalytic subunit, gamma isozyme, a	314.2	-1.07061	0.171871	-6.22915	4.68962e-10	3.04911e-08
epn2	epsin 2	61.7127	-1.07027	0.290654	-3.68227	0.000231162	0.00297065
ENSAMXT00000032828	ENSAMXT00000032828	34.9835	-1.06993	0.350746	-3.05044	0.00228506	0.0190368
riok1	RIO kinase 1 (yeast)	184.251	-1.06926	0.188107	-5.68432	1.31338e-08	6.22053e-07
agfg1b	ArfGAP with FG repeats 1b	23.9398	-1.06913	0.373725	-2.86073	0.00422666	0.030464
si:dkey-34d22.1	si:dkey-34d22.1	304.015	-1.06903	0.161807	-6.6068	3.92718e-11	3.13866e-09
slc38a5a	solute carrier family 38 member 5a	1669.41	-1.06898	0.180762	-5.91373	3.34437e-09	1.85558e-07
slf2	SMC5-SMC6 complex localization factor 2	81.2267	-1.06855	0.274127	-3.89802	9.69822e-05	0.00143955
angptl5	angiopoietin-like 5	1048.71	-1.06841	0.146996	-7.26832	3.63983e-13	4.03273e-11
ENSAMXT00000018980	ENSAMXT00000018980	142.942	-1.0684	0.242538	-4.40507	1.05748e-05	0.000221339
cpne8	copine VIII	57.6662	-1.06789	0.328668	-3.24914	0.00115756	0.0110165
arrdc3a	arrestin domain containing 3a	112.684	-1.06679	0.281565	-3.7888	0.000151375	0.00208426
chka	choline kinase alpha	367.387	-1.06671	0.157665	-6.76565	1.3271e-11	1.14282e-09
galca	galactosylceramidase a	325.03	-1.06647	0.183874	-5.79999	6.6319e-09	3.39372e-07
arhgap4a	Rho GTPase activating protein 4a	68.5049	-1.06557	0.270345	-3.9415	8.09722e-05	0.00124343
ankrd1a	ankyrin repeat domain 1a (cardiac muscle)	319.308	-1.06469	0.270174	-3.94075	8.12283e-05	0.00124489
zgc:158254	zgc:158254	43.1906	-1.06464	0.317004	-3.35844	0.000783845	0.00808979
itga11b	integrin, alpha 11b	2147.84	-1.06462	0.261207	-4.07577	4.58626e-05	0.000770843
ppp3cca	protein phosphatase 3, catalytic subunit, gamma isozyme, a	316.06	-1.06455	0.168817	-6.30598	2.86367e-10	1.99699e-08
prkcea	protein kinase C, epsilon a	26.0326	-1.06354	0.344713	-3.08529	0.00203357	0.0173939
ankrd1a	ankyrin repeat domain 1a (cardiac muscle)	300.003	-1.06304	0.273548	-3.88613	0.000101857	0.00150313
ENSPNAT00000036087	ENSPNAT00000036087	72.1251	-1.06286	0.271129	-3.92013	8.85023e-05	0.00133573
si:ch211-1e14.1	si:ch211-1e14.1	119.197	-1.06172	0.257996	-4.11527	3.86722e-05	0.000671243
fip1l1b	FIP1 like 1b (S. cerevisiae)	266.371	-1.06088	0.160686	-6.60223	4.05005e-11	3.22237e-09
mbtps2	membrane-bound transcription factor peptidase, site 2	71.4208	-1.06073	0.27562	-3.84854	0.000118826	0.0017075
ENSAMXT00000047878	ENSAMXT00000047878	131.921	-1.06007	0.224626	-4.71926	2.36706e-06	6.06516e-05
zfp37	zinc finger protein 37-like	118.816	-1.05997	0.21695	-4.88575	1.03034e-06	2.93388e-05
etfa	electron transfer flavoprotein subunit alpha	38.934	-1.05964	0.312624	-3.3895	0.000700205	0.00740493
col12a1b	collagen, type XII, alpha 1b	206.249	-1.05945	0.259845	-4.07726	4.55697e-05	0.00076737
spty2d1	SPT2 chromatin protein domain containing 1	489.848	-1.05904	0.122712	-8.63029	6.11955e-18	1.4225e-15
spryd7b	SPRY domain containing 7b	48.72	-1.05852	0.334044	-3.1688	0.00153068	0.0137889
zgc:55733	zgc:55733	141.386	-1.05839	0.29439	-3.59519	0.000324159	0.00392534
mlkl	mixed lineage kinase domain like pseudokinase	12.0626	-1.05794	0.395077	-2.6778	0.0074107	0.0466487
ripk2	receptor-interacting serine-threonine kinase 2	106.922	-1.05785	0.308323	-3.43096	0.000601442	0.00656546
atg16l2	ATG16 autophagy related 16-like 2	118.845	-1.05662	0.294474	-3.58815	0.000333032	0.00401774
lsm12a	LSM12 homolog a	39.8788	-1.05654	0.368576	-2.86656	0.00414959	0.0300326
stard13a	StAR-related lipid transfer (START) domain containing 13a	46.1839	-1.05652	0.315244	-3.35144	0.000803939	0.00825258
kansl1l	KAT8 regulatory NSL complex subunit 1-like	66.7514	-1.05631	0.303074	-3.48533	0.000491537	0.00553739
tbc1d2b	TBC1 domain family, member 2B	64.8963	-1.05585	0.287915	-3.66722	0.000245202	0.00311647
setdb1a	SET domain bifurcated histone lysine methyltransferase 1a	92.4736	-1.05565	0.234876	-4.49447	6.97422e-06	0.00015387
ankrd1a	ankyrin repeat domain 1a (cardiac muscle)	291.736	-1.05473	0.298705	-3.53102	0.000413963	0.00481918
nalcn	sodium leak channel, non-selective	34.0551	-1.05472	0.318679	-3.30966	0.000934096	0.00929263
pikfyve	phosphoinositide kinase, FYVE finger containing	547.021	-1.05426	0.188989	-5.57842	2.42709e-08	1.07765e-06
tctn1	tectonic family member 1	29.232	-1.05312	0.371186	-2.83717	0.00455151	0.0322138
fam111a	protein fam111a-like	74.0704	-1.05257	0.314395	-3.34793	0.000814175	0.00834231
cpne8	copine VIII	60.6645	-1.05248	0.301731	-3.48814	0.000486392	0.00549683
itga11b	integrin, alpha 11b	2072.7	-1.05198	0.259385	-4.05567	4.99911e-05	0.000828487
ankrd1a	ankyrin repeat domain 1a (cardiac muscle)	277.475	-1.05157	0.29908	-3.51601	0.000438091	0.0050423
cadpsb	Ca2+-dependent activator protein for secretion b	81.3481	-1.05085	0.302693	-3.47168	0.00051722	0.00577912
pcmtd2a	protein-L-isoaspartate (D-aspartate) O-methyltransferase domain containing 2a	152.127	-1.05056	0.232471	-4.51913	6.20951e-06	0.000139156
ENSPNAT00000038453	ENSPNAT00000038453	28.2119	-1.04893	0.348165	-3.01273	0.00258908	0.0209179
adat1	adenosine deaminase tRNA specific 1	35.6871	-1.0486	0.344042	-3.04789	0.00230453	0.0191541
fam111a	protein fam111a-like	80.4701	-1.0485	0.309878	-3.38359	0.000715445	0.00753474
ankrd10b	ankyrin repeat domain 10b	112.969	-1.04836	0.224784	-4.66387	3.10317e-06	7.73944e-05
ENSAMXT00000030519	ENSAMXT00000030519	85.6896	-1.04829	0.254252	-4.12304	3.73903e-05	0.000653457
il11a	interleukin 11a	68.6278	-1.04821	0.397439	-2.63741	0.00835425	0.0510953
plk3	polo-like kinase 3 (Drosophila)	113.331	-1.04802	0.269552	-3.88801	0.000101071	0.00149464
zfand2a	zinc finger, AN1-type domain 2A	71.9777	-1.04782	0.255961	-4.09369	4.24558e-05	0.000725949
bnip3lb	BCL2 interacting protein 3 like b	48.7422	-1.04766	0.291001	-3.60018	0.000317994	0.00386384
si:ch211-256e16.3	si:ch211-256e16.3	40.7766	-1.04715	0.319396	-3.27853	0.0010435	0.0101677
pikfyve	phosphoinositide kinase, FYVE finger containing	481.714	-1.0452	0.221824	-4.71184	2.45493e-06	6.26774e-05
ppfibp1a	PPFIA binding protein 1a	264.203	-1.04486	0.244249	-4.27784	1.88717e-05	0.000365761
ENSPNAT00000005896	ENSPNAT00000005896	51.8375	-1.0444	0.321079	-3.2528	0.00114273	0.0109134
endd1	endonuclease domain-containing 1 protein-like	33.3863	-1.04297	0.334084	-3.12188	0.001797	0.0157376
znf710a	zinc finger protein 710a	26.3427	-1.04238	0.347573	-2.99904	0.00270834	0.02166
slc38a5a	solute carrier family 38 member 5a	1583.44	-1.04225	0.16756	-6.22018	4.96596e-10	3.21117e-08
si:ch211-250c4.3	si:ch211-250c4.3	171.802	-1.04207	0.229816	-4.53436	5.77787e-06	0.00013068
wwp2	WW domain containing E3 ubiquitin protein ligase 2	228.521	-1.04164	0.182068	-5.72116	1.05799e-08	5.1615e-07
nadk2	NAD kinase 2, mitochondrial	37.1484	-1.04119	0.3377	-3.08318	0.002048	0.0174947
slc7a6	solute carrier family 7 member 6	45.1907	-1.04093	0.340115	-3.06051	0.00220958	0.0185689
itga11b	integrin, alpha 11b	2070.77	-1.0404	0.257454	-4.04109	5.32022e-05	0.000875584
ttc38	tetratricopeptide repeat domain 38	130.635	-1.03997	0.227129	-4.57876	4.67749e-06	0.000109588
slc38a5a	solute carrier family 38 member 5a	1789.15	-1.03981	0.17376	-5.98413	2.17549e-09	1.24391e-07
cdkal1	CDK5 regulatory subunit associated protein 1-like 1	296.339	-1.03973	0.14778	-7.03561	1.98394e-12	1.94914e-10
akirin2	akirin-2-like	41.5854	-1.03969	0.37281	-2.7888	0.00529037	0.0360402
cdk17	cyclin-dependent kinase 17	54.9779	-1.03964	0.312416	-3.32773	0.000875568	0.00882892
ppp3cca	protein phosphatase 3, catalytic subunit, gamma isozyme, a	310.973	-1.03951	0.172597	-6.02273	1.71499e-09	1.00484e-07
angptl4	angiopoietin-like 4	2002.72	-1.03945	0.0976978	-10.6394	1.95394e-26	1.00393e-23
dcbld1	discoidin, CUB and LCCL domain-containing protein 1-like	599.61	-1.03924	0.123852	-8.39101	4.8199e-17	9.81e-15
klf11a	Kruppel-like factor 11a	101.494	-1.03893	0.310911	-3.34157	0.000833047	0.0084892
uncharacterizedLOC111197441	uncharacterizedLOC111197441	22.3549	-1.03878	0.375739	-2.76463	0.00569876	0.0381904
ENSPNAT00000009827	ENSPNAT00000009827	60.7553	-1.03861	0.282501	-3.67648	0.000236474	0.00302961
tpm2	tropomyosin 2 (beta)	1474.33	-1.03858	0.157576	-6.59099	4.36907e-11	3.46071e-09
uncharacterizedLOC108428815	uncharacterizedLOC108428815	47.6576	-1.03816	0.292575	-3.54834	0.000387662	0.00456228
ENSPNAT00000010343	ENSPNAT00000010343	56.344	-1.03812	0.364626	-2.84709	0.00441212	0.0314649
sdc1	syndecan1	296.835	-1.03752	0.250645	-4.1394	3.48216e-05	0.000615216
pparda	peroxisome proliferator-activated receptor delta a	28.3129	-1.03683	0.369997	-2.80228	0.00507428	0.0349305
zfand2a	zinc finger, AN1-type domain 2A	74.2764	-1.03677	0.244714	-4.23667	2.26864e-05	0.000427127
bmp6	bone morphogenetic protein 6	17.2308	-1.03624	0.39266	-2.63903	0.00831431	0.0509211
epb41a	erythrocyte membrane protein band 4.1a	48.2993	-1.03586	0.378071	-2.73985	0.0061468	0.0403118
hdlbpb	high density lipoprotein binding protein b	113.855	-1.0346	0.250141	-4.13607	3.53309e-05	0.000622185
sycp3	synaptonemal complex protein 3-like	41.151	-1.03421	0.370802	-2.78913	0.00528503	0.0360149
cax2	cation/H+ exchanger protein 2	100.449	-1.03345	0.244104	-4.23363	2.29946e-05	0.000432243
si:ch1073-100f3.2	si:ch1073-100f3.2	63.16	-1.03317	0.312582	-3.30526	0.000948872	0.00940804
crem	cAMP-responsive element modulator-like	122.375	-1.03291	0.237372	-4.35145	1.35241e-05	0.000273636
slf2	SMC5-SMC6 complex localization factor 2	78.1791	-1.03282	0.270544	-3.81758	0.000134768	0.00189898
zgc:114200	zgc:114200	44.4249	-1.03259	0.286572	-3.60325	0.000314263	0.00382635
slc38a5a	solute carrier family 38 member 5a	1649.06	-1.03203	0.161462	-6.39176	1.63986e-10	1.1854e-08
ttc38	tetratricopeptide repeat domain 38	436.527	-1.03177	0.143987	-7.16575	7.7363e-13	8.09239e-11
dcbld1	discoidin, CUB and LCCL domain-containing protein 1-like	602.023	-1.03142	0.123667	-8.34032	7.4087e-17	1.46384e-14
phactr2	phosphatase and actin regulator 2	90.3824	-1.03073	0.257055	-4.00977	6.07786e-05	0.000984331
mapkapk5	MAPK activated protein kinase 5	20.1005	-1.03069	0.363875	-2.83255	0.00461788	0.0325411
ENSAMXT00000050229	ENSAMXT00000050229	75.3368	-1.03056	0.268067	-3.84442	0.000120838	0.00173135
sv2	synaptic vesicle glycoprotein 2	106.955	-1.03031	0.283842	-3.62987	0.000283568	0.0035152
atp1a1	ATPase Na+/K+ transporting subunit alpha 1	1851.33	-1.02908	0.145756	-7.0603	1.66147e-12	1.64597e-10
slc16a9b	solute carrier family 16 member 9b	132.008	-1.02905	0.278867	-3.69012	0.00022415	0.00289782
slc38a5a	solute carrier family 38 member 5a	1736.99	-1.02887	0.173861	-5.91774	3.26393e-09	1.81378e-07
rab11fip2	rab11 family-interacting protein 2-like	167.031	-1.02883	0.201488	-5.10619	3.28719e-07	1.07607e-05
ipo7	importin 7	1901.22	-1.02836	0.111007	-9.26392	1.97068e-20	6.61201e-18
pd-l1	programmed cell death 1 ligand 1-like	36.105	-1.02819	0.304194	-3.38005	0.000724729	0.00761447
pikfyve	phosphoinositide kinase, FYVE finger containing	551.409	-1.02739	0.185704	-5.53242	3.15836e-08	1.35825e-06
zgc:92606	zgc:92606	392.414	-1.02712	0.155358	-6.61135	3.80838e-11	3.05745e-09
slc38a5a	solute carrier family 38 member 5a	1720.19	-1.0271	0.163623	-6.27721	3.44691e-10	2.35297e-08
numb	NUMB endocytic adaptor protein	35.7596	-1.02699	0.376592	-2.72708	0.00638982	0.0414848
lpar7	lysophosphatidicacid receptor 1-a-like	124.924	-1.02691	0.341268	-3.0091	0.0026202	0.0211022
hps1	HPS1 biogenesis of lysosomal organelles complex 3 subunit 1	350.786	-1.02662	0.150598	-6.81691	9.30185e-12	8.27051e-10
chrna7	cholinergic receptor, nicotinic, alpha 7 (neuronal)	60.9451	-1.02642	0.264483	-3.88086	0.000104088	0.00152845
ENSPNAT00000009827	ENSPNAT00000009827	64.3642	-1.0262	0.292463	-3.50884	0.000450072	0.00514962
ENSAMXT00000056092	ENSAMXT00000056092	197.295	-1.02614	0.345121	-2.97328	0.00294633	0.0230451
f3	coagulation factor III	234.12	-1.02597	0.260272	-3.9419	8.08396e-05	0.00124193
chmp1a	charged multivesicular body protein 1A	77.0041	-1.02531	0.22724	-4.51198	6.4224e-06	0.000143205
slc16a9b	solute carrier family 16 member 9b	93.3323	-1.025	0.319296	-3.21018	0.0013265	0.0123095
trim59	tripartite motif containing 59	31.7536	-1.02468	0.369163	-2.77568	0.00550858	0.0371892
malt1	MALT paracaspase 1	34.9221	-1.02459	0.342714	-2.98963	0.00279312	0.0221389
vps13a	vacuolar protein sorting 13 homolog A	576.109	-1.02458	0.153148	-6.69015	2.22947e-11	1.8526e-09
plekho2	pleckstrin homology domain containing, family O member 2	123.097	-1.02439	0.216874	-4.72342	2.3191e-06	5.9724e-05
ckba	creatine kinase, brain a	9857.7	-1.02385	0.131084	-7.8106	5.69184e-15	8.39959e-13
osbpl3a	oxysterol binding protein-like 3a	34.0936	-1.02378	0.323645	-3.16327	0.00156008	0.014007
cdkal1	CDK5 regulatory subunit associated protein 1-like 1	162.296	-1.02235	0.183316	-5.57697	2.44746e-08	1.08399e-06
ism2b	isthmin 2b	25.6076	-1.02186	0.356596	-2.86559	0.00416232	0.0301002
mical3b	Danio rerio microtubule associated monooxygenase, calponin and LIM domain containing 3b (mical3b), mRNA	20.3865	-1.02033	0.350428	-2.91166	0.00359515	0.0269522
atp1a1	ATPase Na+/K+ transporting subunit alpha 1	1854.63	-1.02032	0.157432	-6.48101	9.111e-11	6.92378e-09
f3	coagulation factor III	318.959	-1.02016	0.241279	-4.22814	2.35632e-05	0.000440964
tmem182a	transmembrane protein 182a	98.5829	-1.01917	0.267308	-3.81272	0.000137445	0.0019252
kidins220a	kinase D-interacting substrate 220a	44.6555	-1.01882	0.310059	-3.28589	0.00101661	0.00995476
f13b	coagulation factor XIII B chain-like	46.643	-1.01879	0.35328	-2.88381	0.00392897	0.0288615
numb	NUMB endocytic adaptor protein	35.774	-1.01855	0.377983	-2.69469	0.0070455	0.0447932
brdt	bromodomain, testis-specific	65.813	-1.01817	0.269115	-3.78341	0.000154697	0.00212097
dcaf17	ddb1 and cul4 associated factor 17	31.5716	-1.01696	0.344521	-2.95182	0.00315904	0.0243501
tbc1d2b	TBC1 domain family, member 2B	404.736	-1.01689	0.178502	-5.69681	1.22067e-08	5.87459e-07
uncharacterizedLOC108433501	uncharacterizedLOC108433501	46.7237	-1.01649	0.354923	-2.86399	0.00418341	0.0302036
malt1	MALT paracaspase 1	78.963	-1.01649	0.310804	-3.27052	0.0010735	0.0103607
uckl1b	uridine-cytidine kinase 1-like 1b	44.9702	-1.01645	0.297394	-3.41785	0.000631174	0.00683548
ppfibp1a	PPFIA binding protein 1a	306.925	-1.01639	0.208233	-4.881	1.05549e-06	3.00069e-05
arhgap4a	Rho GTPase activating protein 4a	126.253	-1.01582	0.216779	-4.68598	2.78617e-06	7.04487e-05
asap3	ArfGAP with SH3 domain, ankyrin repeat and PH domain 3	152.997	-1.01582	0.26251	-3.86963	0.000108999	0.00159136
galca	galactosylceramidase a	434.435	-1.01573	0.169055	-6.00828	1.87499e-09	1.08429e-07
pip4p1b	type 1 phosphatidylinositol 4,5-bisphosphate 4-phosphatase-b-like	39.7395	-1.01525	0.331678	-3.06093	0.00220648	0.0185473
dock11	dedicator of cytokinesis 11	69.8607	-1.01469	0.316784	-3.2031	0.00135956	0.0125364
parga	poly (ADP-ribose) glycohydrolase a	86.052	-1.01312	0.228323	-4.43721	9.11312e-06	0.000193523
hdlbpb	high density lipoprotein binding protein b	79.9268	-1.01243	0.260432	-3.88748	0.000101288	0.00149718
clip1a	CAP-GLY domain containing linker protein 1a	102.907	-1.01227	0.26007	-3.89231	9.92928e-05	0.0014714
etfa	electron transfer flavoprotein subunit alpha	38.8866	-1.01198	0.323698	-3.12632	0.00177011	0.0155404
ppp3cca	protein phosphatase 3, catalytic subunit, gamma isozyme, a	308.529	-1.01187	0.178186	-5.6787	1.35724e-08	6.40187e-07
cir1	corepressor interacting with RBPJ 1	102.19	-1.01103	0.231812	-4.36141	1.29225e-05	0.000262856
pmm1	phosphomannomutase 1	44.0068	-1.01094	0.362075	-2.79208	0.0052371	0.0357844
nupr1b	nuclear protein 1b	3184.63	-1.01016	0.106062	-9.52426	1.66216e-21	6.09431e-19
mospd1	motile sperm domain containing 1	147.951	-1.00998	0.245087	-4.12092	3.7736e-05	0.000657882
bbs2	Bardet-Biedl syndrome 2	53.9491	-1.00998	0.299993	-3.36666	0.000760833	0.0078992
etnk1	ethanolamine kinase 1	54.5983	-1.00979	0.306996	-3.28925	0.00100455	0.00986114
ankrd10b	ankyrin repeat domain 10b	93.5062	-1.00977	0.218896	-4.61301	3.96874e-06	9.53397e-05
smoc1	SPARC related modular calcium binding 1	69.8109	-1.00956	0.338192	-2.98515	0.00283437	0.0224009
slc7a6	solute carrier family 7 member 6	40.7942	-1.00944	0.358974	-2.812	0.00492344	0.0341463
zgc:153293	zgc:153293	99.4614	-1.00896	0.276315	-3.65147	0.00026074	0.0032756
impa1	inositol monophosphatase 1	45.5238	-1.00879	0.365856	-2.75735	0.0058272	0.0387932
ccdc9b	coiled-coildomain containing 9B	36.5619	-1.0087	0.387149	-2.60545	0.00917534	0.0548162
ift172	intraflagellar transport 172	110.384	-1.00812	0.254204	-3.96579	7.31543e-05	0.00113961
atp1a1	ATPase Na+/K+ transporting subunit alpha 1	1960.03	-1.00777	0.142162	-7.08887	1.35212e-12	1.35079e-10
hdlbpb	high density lipoprotein binding protein b	116.855	-1.0064	0.248752	-4.04579	5.21473e-05	0.000860611
uncharacterizedLOC108433501	uncharacterizedLOC108433501	46.247	-1.00551	0.348382	-2.88624	0.0038988	0.0287201
pfkla	phosphofructokinase, liver a	122.859	-1.00436	0.246669	-4.07168	4.66749e-05	0.000781174
zdhhc12b	zinc finger DHHC-type containing 12b	34.7121	-1.00408	0.351274	-2.8584	0.00425788	0.0306372
pfkfb4a	6-phosphofructo-2-kinase/fructose-2,6-biphosphatase 4a	150.847	-1.00341	0.235496	-4.26085	2.03651e-05	0.00038982
ENSPNAT00000036686	ENSPNAT00000036686	43.4342	-1.00335	0.318233	-3.15287	0.00161676	0.0144074
ncoa5	nuclear receptor coactivator 5	88.0383	-1.00322	0.271674	-3.69273	0.000221862	0.00287242
klf10	kruppel like factor 10	227.598	-1.0025	0.193251	-5.18753	2.13099e-07	7.423e-06
kif2a	Kinesin-like protein	162.855	-1.00232	0.203098	-4.93515	8.00896e-07	2.37366e-05
tle2c	TLE family member 2, transcriptional corepressor c	27.6392	-1.00186	0.378655	-2.64584	0.0081488	0.0501231
atp1a1	ATPase Na+/K+ transporting subunit alpha 1	2027.95	-1.00169	0.145816	-6.86953	6.44123e-12	5.85888e-10
arid1b	AT rich interactive domain 1B (SWI1-like)	77.0059	-1.00082	0.264985	-3.77691	0.000158787	0.00216619
mipep	mitochondrial intermediate peptidase	94.0925	-1.00031	0.247726	-4.03796	5.39172e-05	0.000886121
ENSPNAT00000008776	ENSPNAT00000008776	41.3291	-0.999982	0.310136	-3.22433	0.00126268	0.0118052
dspa	desmoplakin a	135.785	-0.999717	0.250403	-3.99243	6.54006e-05	0.00104351
nbn	nibrin	65.0265	-0.999523	0.348038	-2.87188	0.00408042	0.0296345
ptcd3	pentatricopeptide repeat domain 3	119.389	-0.999136	0.226262	-4.41584	1.00617e-05	0.000210993
ppfibp1a	PPFIA binding protein 1a	408.046	-0.997892	0.21439	-4.65456	3.24674e-06	8.02434e-05
fbxl5	F-box and leucine-rich repeat protein 5	147.167	-0.997819	0.19335	-5.16067	2.46062e-07	8.36635e-06
stk11ip	serine/threonine kinase 11 interacting protein	81.2167	-0.99758	0.355992	-2.80226	0.00507465	0.0349305
dcbld1	discoidin, CUB and LCCL domain-containing protein 1-like	612.506	-0.997524	0.119588	-8.34134	7.34539e-17	1.45943e-14
ankrd10b	ankyrin repeat domain 10b	56.4853	-0.997243	0.26901	-3.70708	0.000209663	0.00273426
pikfyve	phosphoinositide kinase, FYVE finger containing	569.299	-0.997182	0.192829	-5.17133	2.32438e-07	7.96403e-06
stom	stomatin	163.755	-0.996968	0.227759	-4.3773	1.20158e-05	0.00024659
adam23	ADAM metallopeptidase domain 23	64.096	-0.996273	0.299778	-3.32336	0.000889385	0.00895269
gphna	gephyrin a	74.1655	-0.995788	0.265609	-3.74908	0.000177485	0.00237929
bcl2l13	BCL2 like 13	28.2697	0.995409	0.316623	3.14383	0.00166754	0.0147858
cntfr	ciliary neurotrophic factor receptor	70.305	0.995672	0.247216	4.02754	5.63646e-05	0.000923765
arhgap26	Rho GTPase-activating protein 26	36.3728	0.996035	0.312498	3.18733	0.00143592	0.013118
mtap	methylthioadenosine phosphorylase	77.4679	0.996233	0.233111	4.27364	1.92304e-05	0.000371096
spry2	sprouty RTK signaling antagonist 2	36.4978	0.996773	0.33126	3.00903	0.0026208	0.0211022
anp32b	acidic leucine-rich nuclear phosphoprotein 32 family member B-like	31.6106	0.997316	0.326697	3.05273	0.00226772	0.0189322
elmo2	engulfment and cell motility 2	46.9996	0.997415	0.303061	3.29114	0.000997822	0.00980319
mccc2	methylcrotonoyl-CoA carboxylase 2 (beta)	75.361	0.997694	0.27543	3.62232	0.000291975	0.0035934
jam2a	junctional adhesion molecule 2a	28.9226	0.99813	0.342871	2.9111	0.00360162	0.0269894
mymk	myomaker, myoblast fusion factor	110.375	0.998285	0.242382	4.11864	3.81121e-05	0.000662814
ucp2	uncoupling protein 2	604.629	0.998806	0.189065	5.28286	1.2718e-07	4.70181e-06
csad	cysteine sulfinic acid decarboxylase	157.207	0.999136	0.303219	3.29509	0.000983888	0.00970651
ENSPNAT00000004924	ENSPNAT00000004924	143.236	0.999299	0.245235	4.07486	4.60425e-05	0.000773315
fus	FUS RNA binding protein	174.121	0.999374	0.215381	4.64002	3.48376e-06	8.52718e-05
ENSAMXT00000015527	ENSAMXT00000015527	82.4233	1.00118	0.336059	2.97917	0.00289027	0.0227317
exd3	exonuclease 3'-5' domain containing 3	21.0404	1.00195	0.371112	2.69987	0.00693669	0.0442517
nt5dc3	5'-nucleotidase domain containing 3	31.7887	1.00421	0.371922	2.70005	0.00693289	0.0442354
angptl1b	angiopoietin-like 1b	48.3047	1.00474	0.295388	3.40144	0.00067033	0.00715709
plxnb1b	plexin b1b	102.423	1.00543	0.224959	4.46941	7.84365e-06	0.000170097
phc2a	polyhomeotic homolog 2a (Drosophila)	27.8571	1.00557	0.373857	2.68973	0.00715102	0.0453183
rbfox2	RNA binding fox-1 homolog 2	33.4163	1.00575	0.300658	3.34517	0.000822329	0.00840406
ucp2	uncoupling protein 2	596.514	1.00598	0.185985	5.40896	6.33931e-08	2.54397e-06
ldb3a	LIM domain binding 3a	39.8611	1.00625	0.321908	3.12591	0.00177258	0.0155505
ror2	receptor tyrosine kinase-like orphan receptor 2	188.124	1.00845	0.197731	5.1001	3.39477e-07	1.10212e-05
oat	ornithine aminotransferase	198.596	1.00862	0.177703	5.67589	1.37965e-08	6.4904e-07
ctdnep1	CTD nuclear envelope phosphatase 1	23.1032	1.0089	0.357562	2.82161	0.00477838	0.0333418
ENSAMXT00000043704	ENSAMXT00000043704	296.21	1.00911	0.188726	5.34697	8.94382e-08	3.42766e-06
	ADP-ribosylcyclase/cyclic ADP-ribose hydrolase 1-like	35.2956	1.00968	0.304746	3.31318	0.000922401	0.0092046
scaf8	SR-related CTD-associated factor 8	22.5497	1.00974	0.355552	2.83992	0.00451247	0.0320012
ldb3a	LIM domain binding 3a	33.4377	1.01088	0.361791	2.79411	0.0052043	0.0356218
rmdn1	regulator of microtubule dynamics 1	49.3304	1.01098	0.379482	2.6641	0.00771949	0.0480812
hmcn1	hemicentin 1	885.713	1.0112	0.264776	3.81907	0.000133956	0.00188978
tpm4	tropomyosin 4	180.866	1.0117	0.187922	5.3836	7.30118e-08	2.88198e-06
smpdl3a	sphingomyelin phosphodiesterase acid like 3A	57.9842	1.01201	0.26824	3.77278	0.000161441	0.00219818
tgfb3	transforming growth factor, beta 3	92.7456	1.01202	0.232842	4.34638	1.38403e-05	0.0002792
ENSAMXT00000043964	ENSAMXT00000043964	298.126	1.01217	0.188664	5.36496	8.09658e-08	3.13676e-06
ENSPNAT00000004924	ENSPNAT00000004924	71.0118	1.01239	0.295483	3.42621	0.000612058	0.00666703
myog	myogenin	438.609	1.01254	0.205299	4.93202	8.13816e-07	2.40793e-05
inhbaa	inhibin subunit beta Aa	26.6066	1.01277	0.381597	2.65404	0.0079534	0.0492521
slc35a4	solute carrier family 35 member A4	29.7464	1.01298	0.325546	3.11163	0.00186058	0.0161947
pvrl2l	PVR cell adhesion molecule related 2 like	15.503	1.013	0.378966	2.67306	0.00751618	0.0471415
slc25a44a	solute carrier family 25 member 44a	14.9676	1.01394	0.386701	2.62201	0.00874123	0.0528711
sae1	SUMO1 activating enzyme subunit 1	45.0137	1.01435	0.300412	3.37652	0.000734097	0.00768566
ror2	receptor tyrosine kinase-like orphan receptor 2	183.01	1.01478	0.189732	5.34848	8.86962e-08	3.40289e-06
gas1a	growth arrest-specific 1a	283.754	1.01486	0.227091	4.46895	7.86051e-06	0.000170359
maco1a	macoilin 1a	52.2345	1.01685	0.254284	3.99887	6.36461e-05	0.00102104
nsdhl	NAD(P) dependent steroid dehydrogenase-like	111.703	1.01695	0.310357	3.27671	0.00105026	0.0102108
kcnk5a	potassium channel, subfamily K, member 5a	22.3392	1.01707	0.370141	2.74778	0.00599994	0.039619
ENSPNAT00000025392	ENSPNAT00000025392	90.1473	1.01709	0.332739	3.05672	0.00223773	0.0187479
cldnd1b	claudin domain containing 1b	96.3601	1.01737	0.257794	3.94643	7.93246e-05	0.00122182
hspa5	heat shock protein 5	1738.94	1.01743	0.0895975	11.3555	6.96295e-30	5.15911e-27
pdgfab	platelet-derived growth factor alpha polypeptide b	32.3879	1.01746	0.323106	3.149	0.00163831	0.0145666
nrd1b	nardilysin b (N-arginine dibasic convertase)	28.2589	1.01797	0.340093	2.99321	0.00276061	0.0219792
myog	myogenin	418.724	1.01818	0.198321	5.13399	2.83665e-07	9.40218e-06
gale	UDP-galactose-4-epimerase	49.7052	1.01857	0.304054	3.34996	0.000808229	0.00829094
rbsn	rabenosyn, RAB effector	30.3735	1.01881	0.321118	3.1727	0.00151029	0.0136433
ENSPNAT00000035494	ENSPNAT00000035494	430.093	1.01928	0.149313	6.82651	8.70063e-12	7.81409e-10
ppip5k1b	diphosphoinositol pentakisphosphate kinase 1b	27.8223	1.01974	0.325721	3.13073	0.00174374	0.0153397
casp6a	caspase 6, apoptosis-related cysteine peptidase a	32.2374	1.01976	0.360027	2.83246	0.00461917	0.0325434
ENSAMXT00000005415	ENSAMXT00000005415	35.5054	1.01992	0.336407	3.03182	0.00243087	0.0199433
hmbsb	hydroxymethylbilane synthase, b	31.4939	1.0215	0.345886	2.95329	0.0031441	0.0242612
nsdhl	NAD(P) dependent steroid dehydrogenase-like	140.138	1.022	0.323675	3.15747	0.00159143	0.014228
ENSPNAT00000002742	ENSPNAT00000002742	18.5273	1.02321	0.379279	2.69779	0.00698012	0.0444452
si:ch211-59o9.10	si:ch211-59o9.10	35.8937	1.02363	0.32908	3.11058	0.00186722	0.0162366
vwa5a	von willebrand factor a domain-containing protein 5a-like	42.002	1.02382	0.356927	2.86843	0.00412518	0.0298924
tecrb	trans-2,3-enoyl-CoA reductase b	41.0124	1.02424	0.31142	3.28893	0.0010057	0.00986604
rmdn1	regulator of microtubule dynamics 1	40.2265	1.02493	0.380723	2.69206	0.00710121	0.0450588
dok7	docking protein 7	54.2008	1.02541	0.35386	2.89778	0.0037581	0.0278858
ENSPNAT00000006257	ENSPNAT00000006257	176.18	1.0264	0.188821	5.43585	5.45356e-08	2.22682e-06
coro2ba	coronin, actin binding protein, 2Ba	21.7072	1.0264	0.367962	2.78943	0.00528009	0.0359882
nsdhl	NAD(P) dependent steroid dehydrogenase-like	151.032	1.02701	0.336418	3.05278	0.00226733	0.0189322
si:dkey-167k11.5	si:dkey-167k11.5	48.2054	1.0278	0.325027	3.16219	0.00156585	0.0140452
ucp2	uncoupling protein 2	696.561	1.02857	0.169094	6.08281	1.18096e-09	7.09474e-08
uncharacterizedLOC108442106	uncharacterizedLOC108442106	43.9032	1.02911	0.273122	3.76795	0.000164594	0.00223512
acp6	acid phosphatase 6, lysophosphatidic	63.5025	1.02918	0.258638	3.97923	6.91394e-05	0.00108851
smc3	structural maintenance of chromosomes 3	184.477	1.02921	0.236658	4.34896	1.36787e-05	0.000276411
ska2	spindle and kinetochore associated complex subunit 2	17.8571	1.02933	0.39494	2.6063	0.00915263	0.0547216
ENSPNAT00000035379	ENSPNAT00000035379	113.204	1.02967	0.305463	3.37087	0.000749312	0.00780588
uchl5	ubiquitin carboxyl-terminal hydrolase L5	54.8279	1.03133	0.281673	3.66144	0.000250803	0.00317205
neb	nebulin	33.299	1.03189	0.300159	3.43782	0.000586417	0.00642908
akap8l	A kinase (PRKA) anchor protein 8-like	156.106	1.03199	0.240525	4.29058	1.78207e-05	0.000348046
cldnd1b	claudin domain containing 1b	91.5606	1.0324	0.263141	3.92337	8.73176e-05	0.00132316
abracl	ABRA C-terminal like	59.1646	1.03254	0.240503	4.29324	1.76084e-05	0.000344467
znf512b	zinc finger protein 512B	59.7284	1.03281	0.364595	2.83276	0.00461483	0.0325329
nudt5	nudix (nucleoside diphosphate linked moiety X)-type motif 5	51.4636	1.03302	0.317641	3.25216	0.0011453	0.010932
xrcc5	X-ray repair complementing defective repair in Chinese hamster cells 5	210.002	1.03316	0.183938	5.61691	1.94405e-08	8.83017e-07
nudt18	nudix (nucleoside diphosphate linked moiety X)-type motif 18	18.5467	1.03337	0.390142	2.6487	0.00808017	0.0498303
tmem51b	transmembrane protein 51b	15.7787	1.03469	0.368072	2.81112	0.004937	0.0342003
aaas	achalasia, adrenocortical insufficiency, alacrimia	21.0193	1.03472	0.385952	2.68094	0.00734149	0.0463107
rnd3a	Rho family GTPase 3a	191.453	1.03521	0.200079	5.17398	2.29154e-07	7.87652e-06
ube2kb	ubiquitin-conjugating enzyme E2Kb (UBC1 homolog, yeast)	26.321	1.03522	0.363424	2.84853	0.00439223	0.0313644
smarca	transcription activator BRG1-like	195.084	1.03547	0.193081	5.36287	8.19103e-08	3.1699e-06
igsf8	immunoglobulin superfamily, member 8	35.9729	1.0356	0.342996	3.01927	0.00253388	0.0206077
rpe	ribulose-5-phosphate-3-epimerase	87.5344	1.036	0.268582	3.85728	0.000114658	0.001659
bin1b	bridging integrator 1b	25.6726	1.03655	0.358263	2.89326	0.0038126	0.0282255
il17rd	interleukin 17 receptor D	46.0001	1.03663	0.292735	3.5412	0.000398304	0.00465977
cldnd1b	claudin domain containing 1b	89.5021	1.03688	0.258887	4.00516	6.19748e-05	0.00100006
nemp1	nuclear envelope integral membrane protein 1	15.7191	1.03723	0.395233	2.62434	0.00868158	0.0525997
maco1a	macoilin 1a	47.3604	1.03726	0.269341	3.85109	0.000117592	0.00169044
slc29a2	solute carrier family 29 member 2	28.857	1.03851	0.367601	2.82511	0.00472647	0.0330574
ch25hl3	cholesterol 25-hydroxylase like 3	18.7978	1.04017	0.370843	2.80486	0.00503378	0.0347085
ENSPNAT00000019034	ENSPNAT00000019034	27.071	1.04024	0.3734	2.78586	0.00533859	0.0362411
hpdb	4-hydroxyphenylpyruvate dioxygenase b	39.1414	1.04061	0.387433	2.68591	0.00723334	0.0457584
nsdhl	NAD(P) dependent steroid dehydrogenase-like	127.803	1.04126	0.35134	2.96368	0.00303984	0.0236104
bpnt1	bisphosphate nucleotidase 1	81.9168	1.04148	0.274821	3.78965	0.000150858	0.00207794
etfbkmt	electron transfer flavoprotein subunit beta lysine methyltransferase	21.7814	1.042	0.385687	2.70166	0.00689935	0.0440452
xrcc5	X-ray repair complementing defective repair in Chinese hamster cells 5	194.802	1.04201	0.178903	5.82443	5.73094e-09	2.9842e-07
ywhaz	tyrosine 3-monooxygenase/tryptophan 5-monooxygenase activation protein, zeta polypeptide	539.935	1.0421	0.137488	7.57956	3.46741e-14	4.48431e-12
CCDC81	coiled-coil domain-containing protein 81	24.9978	1.04285	0.361087	2.8881	0.00387579	0.0285921
csad	cysteine sulfinic acid decarboxylase	182.96	1.04421	0.28473	3.66736	0.00024507	0.00311647
uchl5	ubiquitin carboxyl-terminal hydrolase L5	78.9125	1.04432	0.25182	4.14709	3.36724e-05	0.000599378
mtap	methylthioadenosine phosphorylase	51.0412	1.0444	0.337332	3.09605	0.0019612	0.0169009
lamc2	laminin, gamma 2	58.9457	1.04457	0.347892	3.00257	0.00267712	0.0214586
naxe	NAD(P)HX epimerase	59.9707	1.04475	0.254911	4.09848	4.15876e-05	0.000714177
nf1b	neurofibromin 1b	153.736	1.04476	0.272828	3.82937	0.000128472	0.00182037
shisa2b	shisa family member 2b	105.385	1.0466	0.209465	4.99655	5.83658e-07	1.79101e-05
si:ch211-59o9.10	si:ch211-59o9.10	38.91	1.04706	0.319438	3.27782	0.00104613	0.010185
klhl31	kelch-like family member 31	95.9535	1.0478	0.267674	3.91444	9.06132e-05	0.00136176
ahr	aryl hydrocarbon receptor-like	53.3863	1.04802	0.319078	3.28452	0.00102158	0.00999242
lnx1	ligand of numb-protein X 1	139.496	1.04949	0.202811	5.17473	2.28245e-07	7.87345e-06
ccm2	CCM2 scaffold protein	63.1768	1.05011	0.30608	3.43082	0.000601763	0.00656695
ENSPNAT00000017540	ENSPNAT00000017540	51.9406	1.05023	0.293012	3.58426	0.000338029	0.00406699
ubr7	ubiquitin protein ligase E3 component n-recognin 7	34.083	1.05037	0.3393	3.09568	0.00196359	0.0169174
txndc16	thioredoxin domain containing 16	73.3082	1.05041	0.289341	3.63037	0.000283016	0.0035108
hmcn1	hemicentin 1	998.82	1.05058	0.239337	4.38956	1.1358e-05	0.000234852
mccc2	methylcrotonoyl-CoA carboxylase 2 (beta)	77.6076	1.05062	0.280951	3.73951	0.000184382	0.00246247
ENSPNAT00000012875	ENSPNAT00000012875	35.4056	1.05092	0.349756	3.00472	0.00265828	0.0213461
mms19	MMS19 homolog, cytosolic iron-sulfur assembly component	26.6906	1.05113	0.349824	3.00475	0.00265803	0.0213461
bmb	brambleberry	84.2784	1.05143	0.26485	3.96989	7.19046e-05	0.00112606
akap17a	A kinase (PRKA) anchor protein 17A	14.4756	1.05204	0.394535	2.66654	0.00766376	0.0478315
ptpmt1	protein tyrosine phosphatase mitochondrial 1	18.3032	1.05309	0.374669	2.81072	0.00494315	0.0342362
tpm4	tropomyosin 4	181.384	1.0533	0.198164	5.31526	1.06502e-07	4.00397e-06
uncharacterizedLOC108444152	uncharacterizedLOC108444152	19.2309	1.05376	0.390408	2.69913	0.00695203	0.0443257
ENSAMXT00000047970	ENSAMXT00000047970	351.902	1.05401	0.185426	5.68429	1.31354e-08	6.22053e-07
frem1b	Fras1 related extracellular matrix 1b	40.1873	1.05425	0.372024	2.83381	0.0045996	0.0324886
ppan	peter pan homolog	78.9332	1.05433	0.243374	4.33212	1.47682e-05	0.000294412
acot16	acyl-CoA thioesterase 16	10.4974	1.05437	0.404556	2.60624	0.00915425	0.0547216
galnt2	UDP-N-acetyl-alpha-D-galactosamine:polypeptide N-acetylgalactosaminyltransferase 2	72.7415	1.05486	0.330955	3.18733	0.00143591	0.013118
col8a1	collagen alpha-1 (VIII) chain-like	21.9926	1.05518	0.362695	2.90929	0.00362252	0.0271061
uba5	ubiquitin-like modifier activating enzyme 5	81.3924	1.05549	0.243223	4.33959	1.42748e-05	0.000286502
ext1c	exostosin 1c	31.6624	1.05563	0.39969	2.64112	0.00826321	0.0506866
mmd	monocyte to macrophage differentiation-associated	29.1139	1.05628	0.345239	3.05955	0.00221667	0.0186168
dok7	docking protein 7	44.3848	1.05634	0.359313	2.93989	0.00328332	0.0251067
ENSAMXT00000048750	ENSAMXT00000048750	119.815	1.05667	0.258562	4.0867	4.37554e-05	0.000743508
wipi1	WD repeat domain, phosphoinositide interacting 1	65.3329	1.05685	0.241158	4.38237	1.17393e-05	0.000241893
nog2	noggin 2	35.3458	1.05786	0.35371	2.99075	0.00278297	0.0220831
aprt	adenine phosphoribosyltransferase	47.3001	1.06076	0.333355	3.18207	0.00146229	0.0133076
minpp1b	multiple inositol-polyphosphate phosphatase 1b	37.3931	1.06142	0.354706	2.9924	0.00276789	0.0220218
cln6a	CLN6 transmembrane ER protein a	34.3941	1.0628	0.336667	3.15683	0.00159497	0.0142489
ENSAMXT00000047073	ENSAMXT00000047073	12.5891	1.06339	0.402344	2.643	0.00821754	0.0504684
rbm20	RNA binding motif protein 20	52.7871	1.06393	0.311105	3.41986	0.000626536	0.00679974
hmcn1	hemicentin 1	1007.95	1.06488	0.237767	4.47866	7.51126e-06	0.000163888
ENSPNAT00000004713	ENSPNAT00000004713	58.5623	1.06649	0.280248	3.8055	0.000141516	0.00197528
spry4	sprouty homolog 4 (Drosophila)	358.849	1.06672	0.194212	5.49254	3.96187e-08	1.6616e-06
adam12	ADAM metallopeptidase domain 12	17.0096	1.06695	0.382492	2.78947	0.00527944	0.0359882
si:ch211-195b13.1	si:ch211-195b13.1	27.2607	1.06761	0.371828	2.87125	0.00408854	0.0296729
scai	suppressor of cancer cell invasion	16.5889	1.06767	0.409538	2.60702	0.00913347	0.0546395
alg3	ALG3 alpha-1,3- mannosyltransferase	20.7423	1.0677	0.381241	2.80058	0.00510101	0.0350565
loxl4	lysyl oxidase-like 4	32.7516	1.06787	0.364437	2.93019	0.00338756	0.0257268
csad	cysteine sulfinic acid decarboxylase	169.317	1.0688	0.301249	3.54789	0.000388333	0.00456866
uba5	ubiquitin-like modifier activating enzyme 5	99.8549	1.06968	0.230101	4.64876	3.33945e-06	8.22489e-05
rnd3a	Rho family GTPase 3a	193.676	1.07096	0.20759	5.159	2.48274e-07	8.42544e-06
col6a4a	collagen, type VI, alpha 4a	437.426	1.07103	0.239832	4.46574	7.97913e-06	0.000172195
rcan3	regulator of calcineurin 3	14.8877	1.07147	0.406467	2.63605	0.00838781	0.0512388
col6a4a	collagen, type VI, alpha 4a	419.88	1.07166	0.239059	4.48284	7.36571e-06	0.000161306
zgc:77739	zgc:77739	32.3827	1.07172	0.363047	2.952	0.00315721	0.0243413
gbf1	golgi brefeldin A resistant guanine nucleotide exchange factor 1	24.9778	1.07222	0.404094	2.6534	0.00796846	0.0493296
cab39l1	calcium binding protein 39, like 1	67.1357	1.07261	0.323036	3.32041	0.000898851	0.00900915
ppm1k	protein phosphatase, Mg2+/Mn2+ dependent, 1K	24.7827	1.07285	0.354122	3.0296	0.0024488	0.020058
soul5	heme-binding protein soul5	119.483	1.07294	0.27803	3.85908	0.000113817	0.00165018
arhgef3	Rho guanine nucleotide exchange factor (GEF) 3	40.2658	1.07324	0.383434	2.79902	0.00512574	0.035153
si:ch73-238c9.1	si:ch73-238c9.1	26.3519	1.07353	0.354816	3.02559	0.00248149	0.0202697
rps8a	ribosomal protein S8a	16.5413	1.07356	0.38219	2.80896	0.00497018	0.0343699
iqsec1b	IQ motif and Sec7 domain ArfGEF 1b	17.7944	1.07474	0.405917	2.64769	0.00810436	0.0499275
elmo2	engulfment and cell motility 2	65.2936	1.07484	0.279071	3.85147	0.00011741	0.00168851
ENSPNAT00000031696	ENSPNAT00000031696	13.1674	1.07528	0.402272	2.67303	0.00751693	0.0471415
igsf8	immunoglobulin superfamily, member 8	34.6158	1.07555	0.325004	3.30935	0.000935143	0.00929784
tpm4	tropomyosin 4	228.344	1.07576	0.187096	5.74978	8.9361e-09	4.43253e-07
mmd	monocyte to macrophage differentiation-associated	28.9357	1.0763	0.341715	3.14971	0.00163431	0.0145439
narf	nuclear prelamin A recognition factor	35.3719	1.07676	0.336614	3.19879	0.00138006	0.0126828
dpagt1	dolichyl-phosphate (UDP-N-acetylglucosamine) N-acetylglucosaminephosphotransferase 1 (GlcNAc-1-P transferase)	53.5408	1.0769	0.302773	3.55679	0.000375408	0.00445117
fzd8a	frizzled class receptor 8a	150.646	1.07719	0.240832	4.47279	7.7207e-06	0.000167738
mid1ip1b	MID1 interacting protein 1b	155.001	1.07726	0.198215	5.43482	5.4852e-08	2.23687e-06
txnl4a	thioredoxin-like 4A	18.1608	1.07776	0.367879	2.92965	0.00339345	0.025766
tmem242	transmembrane protein 242	27.5134	1.07785	0.332726	3.23944	0.00119764	0.0113213
ddx39aa	DEAD (Asp-Glu-Ala-Asp) box polypeptide 39Aa	124.506	1.07814	0.185591	5.80925	6.2754e-09	3.23925e-07
gsta4	glutathione S-transferase A4-like	239.666	1.07855	0.158198	6.81773	9.24884e-12	8.24398e-10
ENSPNAT00000016517	ENSPNAT00000016517	47.2039	1.07884	0.357753	3.01559	0.00256476	0.0207923
spry4	sprouty homolog 4 (Drosophila)	353.016	1.07964	0.201201	5.36596	8.05197e-08	3.12288e-06
gpr161	G protein-coupled receptor 161	28.2203	1.07982	0.323598	3.33693	0.000847097	0.00858563
naxe	NAD(P)HX epimerase	48.5779	1.07997	0.310608	3.47694	0.00050717	0.00568827
rcc1	regulator of chromosome condensation 1	70.9608	1.08082	0.297983	3.62714	0.000286581	0.00354135
cdaa	cytidine deaminase a	16.0068	1.08083	0.378272	2.85729	0.00427278	0.0307211
nf1b	neurofibromin 1b	155.027	1.08187	0.272985	3.9631	7.39824e-05	0.00114999
rnd3a	Rho family GTPase 3a	42.5278	1.08265	0.373227	2.90079	0.00372224	0.0276544
txlnba	taxilin beta a	62.8599	1.08328	0.280144	3.86689	0.000110234	0.00160539
rrp9	ribosomal RNA processing 9, U3 small nucleolar RNA binding protein	38.0707	1.08502	0.307546	3.52799	0.000418722	0.00485868
slc43a1b	solute carrier family 43 member 1b	50.7648	1.08538	0.39852	2.72352	0.00645896	0.0418497
dhrs13b.1	dehydrogenase/reductase (SDR family) member 13b.1	71.5252	1.08567	0.242404	4.47879	7.50679e-06	0.000163888
hmcn1	hemicentin 1	1019.22	1.08572	0.237921	4.56337	5.03385e-06	0.000116027
mymk	myomaker, myoblast fusion factor	98.4586	1.08597	0.241052	4.50512	6.63346e-06	0.000147357
si:dkey-30e9.7	si:dkey-30e9.7	766.694	1.08603	0.180604	6.01334	1.81741e-09	1.05614e-07
spc24	SPC24 component of NDC80 kinetochore complex	19.4859	1.0861	0.410932	2.64301	0.00821723	0.0504684
ENSPNAT00000027748	ENSPNAT00000027748	61.0174	1.08676	0.323954	3.35469	0.000794546	0.00817634
xpo1b	exportin 1 (CRM1 homolog, yeast) b	55.6522	1.08686	0.320187	3.39446	0.000687637	0.00730897
dusp14	dual specificity phosphatase 14	13.3035	1.08793	0.390626	2.78509	0.00535125	0.0362924
nf1b	neurofibromin 1b	151.535	1.08904	0.273856	3.97667	6.98856e-05	0.00109734
lnx1	ligand of numb-protein X 1	88.553	1.09062	0.220019	4.95693	7.16151e-07	2.14574e-05
tuba1b	tubulin alpha-1b chain	958.244	1.09131	0.116127	9.39755	5.58463e-21	1.96651e-18
cox4i1l	cytochrome c oxidase subunit 4I1, like	129.644	1.09196	0.203452	5.36717	7.99813e-08	3.10539e-06
si:dkey-30e9.7	si:dkey-30e9.7	769.977	1.09205	0.18198	6.00095	1.96163e-09	1.12889e-07
npm1a	nucleophosmin 1a	392.722	1.09213	0.179748	6.07588	1.23312e-09	7.35836e-08
bcor	BCL6 corepressor	15.6183	1.09237	0.418232	2.61187	0.00900493	0.0540798
sms	spermine synthase	33.4642	1.09241	0.344399	3.17193	0.00151432	0.0136692
ldb3a	LIM domain binding 3a	33.9406	1.09259	0.361667	3.02099	0.00251953	0.0205192
rpe	ribulose-5-phosphate-3-epimerase	43.6522	1.09269	0.316007	3.4578	0.000544603	0.00604331
nup210	nucleoporin 210	25.8536	1.09274	0.343674	3.17959	0.00147484	0.0133879
mepce	methylphosphate capping enzyme	40.3171	1.0928	0.286387	3.8158	0.000135741	0.00190893
ubr7	ubiquitin protein ligase E3 component n-recognin 7	42.72	1.09453	0.320001	3.4204	0.000625291	0.00679038
mgst3b	microsomal glutathione S-transferase 3b	334.612	1.09554	0.174041	6.29473	3.07929e-10	2.13479e-08
tuba	tubulin alpha chain	1471.66	1.09586	0.101363	10.8112	3.0471e-27	1.74791e-24
parp16	poly (ADP-ribose) polymerase family, member 16	70.0201	1.0961	0.366335	2.99208	0.00277084	0.0220252
miga1	mitoguardin 1	33.8273	1.09611	0.386087	2.83903	0.00452515	0.0320847
cnpy4	canopy FGF signaling regulator 4	67.413	1.09613	0.334145	3.2804	0.00103659	0.0101142
coq3	coenzyme Q3 methyltransferase	42.8938	1.0963	0.380871	2.87842	0.00399676	0.0292118
cab39l1	calcium binding protein 39, like 2	44.8819	1.09727	0.347687	3.15591	0.00159997	0.0142829
cdca7b	cell division cycle associated 7b	14.1445	1.09742	0.40312	2.72231	0.00648273	0.0419578
wipi1	WD repeat domain, phosphoinositide interacting 1	78.6288	1.09782	0.230995	4.75256	2.00858e-06	5.32304e-05
nucb2b	nucleobindin 2b	22.5917	1.09829	0.417049	2.63347	0.0084518	0.0515412
cbr1l	carbonyl reductase 1-like	220.719	1.09875	0.16463	6.67408	2.48781e-11	2.05287e-09
cyp19a1a	cytochrome P450, family 19, subfamily A, polypeptide 1a	23.2855	1.09903	0.362444	3.03228	0.00242712	0.0199263
gpd1c	glycerol-3-phosphate dehydrogenase 1c	22.8243	1.09904	0.381475	2.88103	0.00396383	0.0290305
pdia4	protein disulfide isomerase family A, member 4	254.045	1.09941	0.175418	6.26738	3.67176e-10	2.47879e-08
fzd7	frizzled class receptor 7	86.207	1.09943	0.263089	4.17893	2.9289e-05	0.000532869
mtap	methylthioadenosine phosphorylase	155.227	1.09958	0.217916	5.04588	4.5144e-07	1.42253e-05
slc25a39	solute carrier family 25 member 39	20.1846	1.1003	0.387673	2.83821	0.00453674	0.0321413
ogna	osteoglycin, paralog a	4130.13	1.10153	0.230325	4.7825	1.73127e-06	4.633e-05
rhob	Rho-related GTP-binding protein	308.252	1.10156	0.17985	6.12489	9.07472e-10	5.57414e-08
abhd14b	abhydrolase domain containing 14B	14.5287	1.10176	0.409423	2.69101	0.00712353	0.0451762
ubr7	ubiquitin protein ligase E3 component n-recognin 7	45.7696	1.10406	0.311039	3.54959	0.000385825	0.00454818
sema6bb	sema domain, transmembrane domain (TM), and cytoplasmic domain, (semaphorin) 6Bb	15.6883	1.10426	0.42007	2.62874	0.00857016	0.0520755
mxra5a	matrix-remodelling associated 5a	912.144	1.10529	0.165195	6.6908	2.21956e-11	1.84868e-09
dnph1	2'-deoxynucleoside 5'-phosphate N-hydrolase 1	36.8557	1.10702	0.380449	2.90977	0.003617	0.0270818
polr1d	RNA polymerase I and III subunit D	18.8078	1.10839	0.421929	2.62695	0.0086154	0.052249
dock8	dedicator of cytokinesis 8	16.3515	1.10851	0.378762	2.92666	0.00342619	0.0259653
rpa3	replication protein A3	22.5777	1.10867	0.344153	3.22146	0.0012754	0.0119109
shisa2b	shisa family member 2b	107.134	1.10874	0.214445	5.17026	2.33768e-07	8.00187e-06
bmb	brambleberry	55.1999	1.10878	0.294251	3.76816	0.000164457	0.00223412
lsm6	LSM6 homolog, U6 small nuclear RNA and mRNA degradation associated	66.4968	1.10906	0.238091	4.65812	3.19114e-06	7.91442e-05
fosl1b	FOS-like antigen 1b	23.1426	1.10915	0.343134	3.2324	0.00122755	0.0115536
cdh15	cadherin 15, type 1, M-cadherin (myotubule)	143.718	1.10925	0.211777	5.23784	1.62465e-07	5.81879e-06
mllt3	MLLT3 super elongation complex subunit	23.5808	1.10931	0.403697	2.74789	0.00599808	0.039619
wnt9a	wingless-type MMTV integration site family, member 9A	33.6803	1.11001	0.30145	3.68223	0.000231204	0.00297065
acaca	acetyl-CoA carboxylase alpha	66.955	1.11033	0.239779	4.63066	3.64496e-06	8.84264e-05
sycp3	synaptonemal complex protein 3-like	23.8878	1.11101	0.394069	2.81932	0.00481253	0.0335275
psph	phosphoserine phosphatase	20.1272	1.11159	0.364751	3.04754	0.00230721	0.0191684
xrcc5	X-ray repair complementing defective repair in Chinese hamster cells 5	140.195	1.1116	0.221758	5.01266	5.36827e-07	1.65875e-05
vldlr	very low density lipoprotein receptor	27.3371	1.11197	0.340232	3.26827	0.00108206	0.010415
cbr1l	carbonyl reductase 1-like	209.171	1.11253	0.162291	6.85515	7.12364e-12	6.46307e-10
psph	phosphoserine phosphatase	37.0833	1.11256	0.302919	3.6728	0.000239908	0.00306587
ebna1bp2	EBNA1 binding protein 2	78.0532	1.11265	0.276328	4.02654	5.66031e-05	0.000926836
nlrc6	nacht, lrr and pyd domains-containing protein 12-like	15.9706	1.11358	0.416552	2.67333	0.00751026	0.0471247
dcaf6	DDB1-and CUL4-associated factor 6-like	43.0136	1.11371	0.366814	3.03617	0.00239601	0.0197329
acaca	acetyl-CoA carboxylase alpha	69.2243	1.11413	0.235925	4.72239	2.33089e-06	5.99408e-05
skia	v-ski avian sarcoma viral oncogene homolog a	40.0478	1.11494	0.339416	3.28488	0.00102025	0.00998217
s100w	S100 calcium binding protein W	10.4818	1.11583	0.401449	2.77951	0.00544408	0.0368307
hpdb	4-hydroxyphenylpyruvate dioxygenase b	76.0653	1.11602	0.322316	3.46249	0.000535194	0.00595563
srp14	signal recognition particle 14	56.8554	1.11633	0.332315	3.35926	0.000781518	0.00807985
mxra5a	matrix-remodelling associated 5a	918.931	1.11634	0.166203	6.71671	1.85873e-11	1.5591e-09
tuba1b	tubulin alpha-1b chain	389.683	1.11635	0.152079	7.34058	2.12669e-13	2.47986e-11
mxra5a	matrix-remodelling associated 5a	915.063	1.11663	0.16174	6.9039	5.0594e-12	4.7104e-10
gdi1	GDP dissociation inhibitor 1	15.6825	1.11697	0.376675	2.96535	0.00302342	0.0235188
aatka	apoptosis-associated tyrosine kinase a	143.128	1.11705	0.341531	3.27073	0.0010727	0.0103596
srp14	signal recognition particle 14	57.4655	1.11753	0.325621	3.43201	0.000599116	0.00655013
marcksb	myristoylated alanine-rich protein kinase C substrate b	8.06812	1.11755	0.424803	2.63075	0.00851973	0.051831
auts2a	activator of transcription and developmental regulator AUTS2 a	38.4761	1.11804	0.302873	3.69146	0.00022297	0.00288361
mitd1	MIT, microtubule interacting and transport, domain containing 1	21.7138	1.11805	0.404794	2.76203	0.00574432	0.0384016
parp3	poly (ADP-ribose) polymerase family, member 3	202.642	1.11823	0.228817	4.88699	1.0239e-06	2.92022e-05
tuba1b	tubulin alpha-1b chain	322.407	1.11853	0.171243	6.5318	6.49852e-11	5.03529e-09
npm1a	nucleophosmin 1a	389.797	1.11867	0.182023	6.1458	7.95637e-10	4.95566e-08
ENSAMXT00000026008	ENSAMXT00000026008	12.4777	1.11918	0.410729	2.72487	0.00643268	0.0417022
ttn.2	titin, tandem duplicate 2	24.1655	1.11935	0.363025	3.0834	0.00204652	0.0174879
ppm1k	protein phosphatase, Mg2+/Mn2+ dependent, 1K	30.3086	1.11938	0.358484	3.12253	0.00179306	0.0157108
nipa1	NIPA magnesium transporter 1	13.2037	1.1208	0.392459	2.85585	0.00429223	0.0308141
rgmd	RGM domain family, member D	292.16	1.12105	0.185028	6.05879	1.37148e-09	8.16639e-08
ENSAMXT00000041962	ENSAMXT00000041962	10.6174	1.12126	0.423981	2.64461	0.00817857	0.0502802
sae1	SUMO1 activating enzyme subunit 1	66.489	1.12134	0.248243	4.51712	6.26863e-06	0.000140304
atp8a1	ATPase phospholipid transporting 8A1	26.0962	1.12201	0.338855	3.31119	0.000928997	0.00925614
ext1c	exostosin 1c	22.9006	1.12202	0.420124	2.6707	0.0075694	0.047387
capn10	calpain 10	21.0839	1.12205	0.357749	3.13641	0.0017103	0.0150973
sqlea	squalene epoxidase a	158.37	1.12217	0.2688	4.17473	2.98341e-05	0.000542181
ndc1	NDC1 transmembrane nucleoporin	22.9355	1.12278	0.360863	3.11137	0.00186222	0.016205
slc43a1a	solute carrier family 43 member 1a	70.4466	1.12301	0.27126	4.13999	3.47326e-05	0.000614253
prkcaa	protein kinase C, alpha, a	15.7128	1.12337	0.401592	2.7973	0.00515318	0.0353195
rsph10b	radial spoke head 10 homolog B	44.5273	1.1245	0.305631	3.67926	0.000233909	0.00300216
cab39l1	calcium binding protein 39, like 3	45.1334	1.1248	0.343332	3.27613	0.00105241	0.0102198
iqsec1b	IQ motif and Sec7 domain ArfGEF 1b	10.3635	1.12499	0.420789	2.67353	0.00750587	0.0471054
zgc:101569	zgc:101569	14.3209	1.12554	0.38709	2.90769	0.00364104	0.0271988
abcb4	ATP-binding cassette, sub-family B (MDR/TAP), member 4	70.5132	1.12594	0.315269	3.57136	0.000355136	0.00423697
ENSPNAT00000016517	ENSPNAT00000016517	46.3834	1.1269	0.360192	3.1286	0.00175639	0.015439
bub3	BUB3 mitotic checkpoint protein	37.3636	1.12713	0.319866	3.52376	0.00042547	0.00492253
entpd5b	ectonucleoside triphosphate diphosphohydrolase 5b	58.2505	1.12721	0.296993	3.7954	0.000147408	0.00204243
mxra5a	matrix-remodelling associated 5a	923.552	1.1275	0.162645	6.93227	4.14131e-12	3.87593e-10
mvda	mevalonate (diphospho) decarboxylase a	31.2818	1.12821	0.384301	2.93574	0.00332754	0.0253793
ogna	osteoglycin, paralog a	2671.93	1.12834	0.233512	4.83204	1.35141e-06	3.73741e-05
CCDC81	coiled-coil domain-containing protein 82	15.9811	1.12871	0.401928	2.80825	0.00498115	0.034419
ENSPNAT00000019034	ENSPNAT00000019034	25.8355	1.1289	0.354308	3.1862	0.00144156	0.0131538
snrpd1	small nuclear ribonucleoprotein D1 polypeptide	82.3542	1.12891	0.256516	4.40094	1.07782e-05	0.000224561
cpsf2	cleavage and polyadenylation specific factor 2	52.8945	1.12892	0.28235	3.9983	6.38003e-05	0.0010221
sult1st3	cytosolic sulfotransferase 3-like	11.556	1.12914	0.425885	2.65128	0.00801862	0.0495342
nexn	nexilin (F actin binding protein)	96.4944	1.12975	0.262615	4.30195	1.69303e-05	0.000332483
nkd1	NKD inhibitor of WNT signaling pathway 1	16.3328	1.13021	0.395303	2.85911	0.00424835	0.0305856
popdc2	popeye domain containing 2	14.9576	1.13042	0.405128	2.79027	0.00526643	0.0359226
	glutamine synthetase	250.446	1.13084	0.235734	4.79709	1.60991e-06	4.35742e-05
psmg3	proteasome 20S subunit alpha 3	50.253	1.13168	0.31629	3.578	0.000346239	0.00414752
prmt1	protein arginine methyltransferase 1	192.514	1.13183	0.155472	7.27996	3.33917e-13	3.73452e-11
ENSPNAT00000023113	ENSPNAT00000023113	14.3327	1.13264	0.414752	2.73089	0.00631635	0.0411355
prmt1	protein arginine methyltransferase 1	186.965	1.13316	0.163135	6.94615	3.75377e-12	3.54119e-10
slc35a4	solute carrier family 35 member A5	27.0154	1.13383	0.328256	3.45412	0.000552098	0.00611503
ENSPNAT00000027748	ENSPNAT00000027748	11.5969	1.13418	0.424096	2.67435	0.00748754	0.0470261
mccc1	methylcrotonoyl-CoA carboxylase 1 (alpha)	37.3013	1.13427	0.346892	3.2698	0.00107624	0.0103786
znf106a	zinc finger protein 106a	110.449	1.13515	0.257899	4.40152	1.07496e-05	0.000224096
egln1b	egl-9 family hypoxia-inducible factor 1b	62.7662	1.13528	0.378164	3.00208	0.00268143	0.0214738
gabpb2a	GA binding protein transcription factor subunit beta 2a	31.6289	1.13552	0.401084	2.83114	0.00463831	0.0326195
ENSAMXT00000032173	ENSAMXT00000032173	15.3778	1.13575	0.389775	2.91387	0.00356978	0.0268066
plekhh1	pleckstrin homology domain containing, family H (with MyTH4 domain) member 0	203.901	1.1361	0.316878	3.5853	0.000336688	0.0040536
znf106a	zinc finger protein 106a	186.908	1.1366	0.219474	5.17873	2.23406e-07	7.72904e-06
mccc2	methylcrotonoyl-CoA carboxylase 2 (beta)	73.0881	1.13718	0.29421	3.86522	0.000110991	0.00161382
nexn	nexilin (F actin binding protein)	94.4822	1.13724	0.256444	4.43467	9.22153e-06	0.0001951
slc24a1	sodium/potassium/calcium exchanger 1-like	12.8687	1.13772	0.394748	2.88215	0.00394967	0.0289749
vwa5a	von willebrand factor a domain-containing protein 5a-like	43.7268	1.13847	0.366582	3.10562	0.00189879	0.016495
zfp3	zinc finger protein 3 homolog	27.4687	1.13869	0.314875	3.61631	0.000298832	0.00365976
evi5b	ecotropic viral integration site 5b	21.617	1.14103	0.354584	3.21793	0.0012912	0.0120276
dock8	dedicator of cytokinesis 8	15.095	1.14122	0.389396	2.93075	0.00338148	0.0256971
nemp1	nectin cell adhesion molecule 1b	10.668	1.14169	0.421974	2.70559	0.00681834	0.0436691
ENSPNAT00000036657	ENSPNAT00000036657	11.408	1.14169	0.422409	2.70281	0.00687557	0.0439485
polr1d	RNA polymerase I and III subunit D	43.5364	1.14173	0.34012	3.35686	0.000788343	0.00812444
snrnp25	small nuclear ribonucleoprotein 25	23.6747	1.14205	0.349716	3.26566	0.0010921	0.0104833
dnajb11	DnaJ heat shock protein family (Hsp40) member B11	62.1473	1.14213	0.280044	4.07839	4.53477e-05	0.000764739
psma3	inactive serine protease 35-like	253.328	1.14214	0.16326	6.99587	2.6361e-12	2.53386e-10
polr2gl	polymerase (RNA) II (DNA directed) polypeptide G-like	33.9416	1.14219	0.297752	3.83603	0.000125039	0.00178022
	glutamine synthetase	262.716	1.14303	0.243939	4.68573	2.78962e-06	7.04636e-05
tent5bb	terminal nucleotidyltransferase 5Bb	11.4025	1.14335	0.421751	2.71096	0.00670882	0.043084
tll1	tolloid-like 1	9.90517	1.14339	0.427257	2.67612	0.00744792	0.0468492
pola1	polymerase (DNA directed), alpha 1	19.5426	1.14488	0.376287	3.04258	0.00234558	0.0193957
tanc2a	tetratricopeptide repeat, ankyrin repeat and coiled-coil containing 2a	37.4906	1.14518	0.381364	3.00286	0.00267457	0.021443
nrp2b	neuropilin 2b	43.8479	1.14663	0.335739	3.41524	0.000637257	0.00688458
nudt2	nudix (nucleoside diphosphate linked moiety X)-type motif 2	29.4291	1.1468	0.348148	3.29401	0.00098769	0.00973256
tnk1	tyrosine kinase, non-receptor, 1	11.8869	1.14796	0.417005	2.75288	0.0059074	0.0391849
ENSPNAT00000036285	ENSPNAT00000036285	18.5489	1.14801	0.370623	3.09751	0.00195152	0.0168461
nucb2b	nucleobindin 2b	22.8084	1.14826	0.418304	2.74503	0.00605046	0.039886
pcsk9	proprotein convertase subtilisin/kexin type 9	11.3702	1.14911	0.412627	2.78487	0.00535488	0.0363101
mccc2	methylcrotonoyl-CoA carboxylase 2 (beta)	76.9379	1.14919	0.280687	4.09422	4.23588e-05	0.00072532
pld7	phospholipase D family, member 7	157.733	1.14953	0.182417	6.30165	2.94496e-10	2.04966e-08
mblac1	metallo-beta-lactamase domain containing 1	13.786	1.14971	0.401582	2.86296	0.00419707	0.0302961
nexn	nexilin (F actin binding protein)	102.067	1.15023	0.265669	4.32955	1.49413e-05	0.000297479
ino80e	INO80 complex subunit E	17.4434	1.15176	0.402453	2.86183	0.00421196	0.0303851
ENSAMXT00000045784	ENSAMXT00000045784	8.34972	1.15178	0.429937	2.67896	0.00738522	0.0465289
epha2b	eph receptor A2 b	42.8907	1.15181	0.281497	4.09174	4.28153e-05	0.000730675
asf1bb	anti-silencing function 1Bb histone chaperone	15.5596	1.1527	0.429669	2.68277	0.00730152	0.0460913
nsdhl	NAD(P) dependent steroid dehydrogenase-like	143.765	1.15336	0.323985	3.55993	0.00037096	0.00440361
krt5	keratin 5	25.1823	1.15372	0.382456	3.01662	0.00255614	0.0207508
	chromosome 10 C8orf88 homolog	21.9254	1.15382	0.410445	2.81113	0.00493677	0.0342003
mepce	methylphosphate capping enzyme	41.3946	1.15497	0.27408	4.214	2.50892e-05	0.000465466
npm1a	nucleophosmin 1a	337.763	1.15533	0.184577	6.25936	3.86549e-10	2.57575e-08
lrp1ab	low density lipoprotein receptor-related protein 1Ab	344.728	1.15564	0.235679	4.90344	9.41746e-07	2.7167e-05
nsdhl	NAD(P) dependent steroid dehydrogenase-like	89.4197	1.15575	0.297332	3.88709	0.000101453	0.00149841
lpar1	lysophosphatidic acid receptor 1	135.133	1.15606	0.184069	6.28057	3.3733e-10	2.32556e-08
neb	nebulin	29.8346	1.15736	0.31917	3.62615	0.000287683	0.00355012
tnfsf10l3	tumor necrosis factor (ligand) superfamily, member 10 like 3	24.8905	1.15739	0.371791	3.11301	0.00185188	0.0161427
gnmt	glycine N-methyltransferase	381.571	1.15856	0.208492	5.55685	2.74679e-08	1.19571e-06
sncb	synuclein, beta	21.223	1.15889	0.366755	3.15983	0.0015786	0.0141311
rbm20	RNA binding motif protein 20	56.113	1.15936	0.283511	4.08928	4.32712e-05	0.00073704
a33	zinc-binding protein A33-like	10.7484	1.16	0.418541	2.77153	0.00557938	0.0375816
ENSPNAT00000036290	ENSPNAT00000036290	63.6257	1.16065	0.293514	3.95432	7.67517e-05	0.0011863
si:dkey-266m15.6	si:dkey-266m15.6	87.0391	1.16089	0.273202	4.24921	2.14524e-05	0.000407125
toe1	target of EGR1, exonuclease	22.9509	1.16152	0.359906	3.22729	0.00124967	0.0117175
ppa1b	inorganic pyrophosphatase 1b	119.973	1.1621	0.193431	6.00782	1.88035e-09	1.08562e-07
lnx1	ligand of numb-protein X 1	84.7182	1.16442	0.218971	5.31767	1.05102e-07	3.96391e-06
dpagt1	dolichyl-phosphate (UDP-N-acetylglucosamine) N-acetylglucosaminephosphotransferase 1 (GlcNAc-1-P transferase)	31.7074	1.16475	0.344655	3.37947	0.000726258	0.00762153
lbx2	ladybird homeobox 2	6.8015	1.16496	0.429191	2.7143	0.00664152	0.0427754
aprt	adenine phosphoribosyltransferase	44.6467	1.16588	0.349538	3.33548	0.000851521	0.00862801
wbp1lb	WW domain binding protein 1-like b	40.5407	1.16627	0.338609	3.4443	0.000572545	0.00631157
rbm20	RNA binding motif protein 20	58.5014	1.1665	0.287465	4.0579	4.95167e-05	0.000821391
ehmt1a	euchromatic histone-lysine N-methyltransferase 1a	39.3886	1.16664	0.328008	3.55675	0.000375468	0.00445117
zgc:63863	zgc:63863	7.67116	1.16775	0.426894	2.73545	0.00622941	0.0407334
ercc4	excision repair cross-complementation group 4	20.2139	1.16839	0.40164	2.90904	0.00362544	0.0271221
coro2ba	coronin, actin binding protein, 2Ba	22.4791	1.16843	0.384249	3.04081	0.0023594	0.0194872
ognb	osteoglycin, paralog b	117.549	1.16873	0.238045	4.90972	9.12056e-07	2.64578e-05
sqlea	squalene epoxidase a	116.336	1.16893	0.3144	3.71798	0.000200822	0.00264331
arhgap12a	Rho GTPase activating protein 12a	29.3875	1.17014	0.399326	2.93028	0.00338657	0.0257248
rpz2	rapunzel 2	85.5628	1.17044	0.235789	4.96392	6.90855e-07	2.0787e-05
ENSPNAT00000023113	ENSPNAT00000023113	12.8442	1.17141	0.418455	2.79936	0.00512039	0.0351286
denr	density-regulated protein	128.305	1.1717	0.217119	5.39656	6.7931e-08	2.71152e-06
slc1a3	excitatory amino acid transporter 3-like	16.047	1.17207	0.413625	2.83364	0.00460207	0.0324886
gnmt	glycine N-methyltransferase	379.735	1.1722	0.214562	5.4632	4.67625e-08	1.9361e-06
prc1a	protein regulator of cytokinesis 1a	10.1186	1.17228	0.427254	2.74376	0.00607394	0.0400037
ENSPNAT00000038266	ENSPNAT00000038266	22.2214	1.17286	0.391111	2.9988	0.00271042	0.0216718
mstnb	myostatin b	111.166	1.17301	0.305857	3.83516	0.000125483	0.00178513
si:dkey-167k11.5	si:dkey-167k11.5	49.8612	1.17319	0.323067	3.63142	0.000281867	0.0035002
plekhh1	pleckstrin homology domain containing, family H (with MyTH4 domain) member 1	18.2443	1.17423	0.417782	2.81063	0.0049445	0.0342389
ENSAMXT00000043964	ENSAMXT00000043964	47.7759	1.17479	0.338402	3.47159	0.00051739	0.0057792
ENSPNAT00000006613	ENSPNAT00000006613	10.4884	1.1754	0.427468	2.74968	0.00596541	0.0394569
hmgcs1	3-hydroxy-3-methylglutaryl-CoA synthase 1 (soluble)	150.032	1.17604	0.292942	4.01457	5.9555e-05	0.00096937
mvda	mevalonate (diphospho) decarboxylase a	25.8004	1.17617	0.386227	3.04527	0.00232475	0.0192771
dnajb11	DnaJ heat shock protein family (Hsp40) member B11	93.8292	1.17633	0.207399	5.67184	1.41269e-08	6.63704e-07
idi1	isopentenyl-diphosphate delta isomerase 1	141.314	1.17645	0.316388	3.71838	0.000200504	0.00264011
auts2a	activator of transcription and developmental regulator AUTS2 a	48.0373	1.17694	0.279513	4.21067	2.5462e-05	0.000471643
hmgcs1	3-hydroxy-3-methylglutaryl-CoA synthase 1 (soluble)	147.979	1.17786	0.299741	3.9296	8.50885e-05	0.00129379
	glutamine synthetase	259.048	1.17821	0.237662	4.9575	7.1407e-07	2.14311e-05
six4b	SIX homeobox 4b	42.2872	1.17825	0.317362	3.71263	0.000205117	0.00268697
tuba1a	tubulin alpha-1A chain	1577.05	1.17989	0.106911	11.0361	2.55829e-28	1.54213e-25
nrarpa	NOTCH regulated ankyrin repeat protein a	62.0616	1.17993	0.296467	3.97998	6.89218e-05	0.00108605
kcnk5a	potassium channel, subfamily K, member 5a	23.7364	1.18024	0.37253	3.16818	0.00153399	0.0138082
nectin1b	nectin cell adhesion molecule 1b	66.5663	1.18048	0.261781	4.50944	6.49986e-06	0.000144842
lcat	lecithin-cholesterol acyltransferase	28.7642	1.18097	0.395013	2.98969	0.00279261	0.0221389
pisd	phosphatidylserine decarboxylase	46.0888	1.18152	0.398147	2.96755	0.0030018	0.0233915
pld7	phospholipase D family, member 7	171.67	1.1816	0.189549	6.23375	4.55397e-10	2.97368e-08
nup210	nucleoporin 210	50.3231	1.18271	0.306298	3.86129	0.000112788	0.00163727
gpc6a	glypican 6a	12.3188	1.18297	0.422565	2.7995	0.00511813	0.0351199
heatr3	HEAT repeat containing 3	32.4659	1.18363	0.320383	3.69444	0.00022037	0.00285518
il17rd	interleukin 17 receptor D	61.075	1.18484	0.274068	4.32315	1.53818e-05	0.000305617
nasp	nuclear autoantigenic sperm protein (histone-binding)	78.0072	1.18515	0.312262	3.79538	0.000147418	0.00204243
col8a1b	collagen, type VIII, alpha 1b	377.566	1.18532	0.300671	3.94224	8.07249e-05	0.00124121
abcf2a	ATP-binding cassette, sub-family F (GCN20), member 2a	115.456	1.18552	0.255727	4.63589	3.55409e-06	8.66949e-05
pald1b	phosphatase domain containing paladin 1b	70.3701	1.1871	0.32971	3.60045	0.000317667	0.00386118
tm7sf2	transmembrane 7 superfamily member 2	11.8877	1.18712	0.408041	2.9093	0.00362234	0.0271061
nasp	nuclear autoantigenic sperm protein (histone-binding)	81.5721	1.18764	0.307922	3.85695	0.00011481	0.00165984
ENSPNAT00000015862	ENSPNAT00000015862	21.1287	1.18839	0.388048	3.06249	0.00219504	0.0184817
akr1b1.1	aldo-keto reductase family 1, member B1 (aldose reductase), tandem duplicate 1	39.6651	1.18849	0.289694	4.10256	4.08603e-05	0.000703047
ENSPNAT00000019034	ENSPNAT00000019034	53.0296	1.1897	0.28089	4.23548	2.28062e-05	0.000428928
acat2	acetyl-CoA acetyltransferase 2	47.3657	1.19036	0.374045	3.18239	0.00146066	0.0133025
gdi1	GDP dissociation inhibitor 1	25.3053	1.19277	0.353928	3.3701	0.000751419	0.00782325
daam1a	dishevelled associated activator of morphogenesis 1a	15.7456	1.19358	0.42761	2.79129	0.0052499	0.0358495
ENSAMXT00000048030	ENSAMXT00000048030	63.536	1.19547	0.259991	4.59813	4.26293e-06	0.000101344
ska2	spindle and kinetochore associated complex subunit 2	47.1998	1.19554	0.284374	4.20412	2.62098e-05	0.000483481
tatdn3	TatD DNase domain containing 3	12.0546	1.19555	0.416317	2.87174	0.00408224	0.0296417
ENSAMXT00000003491	ENSAMXT00000003491	24.5905	1.19802	0.389135	3.07867	0.00207927	0.0177124
atoh8	atonal bHLH transcription factor 8	48.9432	1.19806	0.27775	4.31344	1.60732e-05	0.000317404
igsf3	immunoglobulin superfamily, member 3	25.1186	1.19868	0.37997	3.15468	0.00160676	0.0143291
zgc:172341	zgc:172341	33.998	1.19983	0.423733	2.83156	0.00463209	0.0326005
aatka	apoptosis-associated tyrosine kinase a	145.335	1.20182	0.345328	3.48024	0.000500967	0.00563061
ube2c	ubiquitin-conjugating enzyme E2C	14.4556	1.20298	0.405807	2.96442	0.00303258	0.0235716
nasp	nuclear autoantigenic sperm protein (histone-binding)	75.0464	1.20346	0.329054	3.65734	0.000254844	0.0032163
akr1b1.1	aldo-keto reductase family 1, member B1 (aldose reductase), tandem duplicate 1	108.39	1.20416	0.283749	4.24376	2.19804e-05	0.00041648
negr1	neuronal growth regulator 1	42.6175	1.20465	0.297299	4.05197	5.07872e-05	0.000840114
atp5mc3	ATP synthase F(0) complex subunit C3, mitochondrial	157.689	1.20545	0.212	5.68608	1.29988e-08	6.19709e-07
psmg3	proteasome (prosome, macropain) assembly chaperone 3	33.4102	1.20547	0.360931	3.33989	0.000838117	0.00852134
wbp1lb	WW domain binding protein 1-like b	59.6052	1.20573	0.326308	3.69505	0.000219845	0.00284941
dgat1b	diacylglycerol O-acyltransferase 1b	26.8577	1.20632	0.371354	3.24845	0.00116037	0.0110344
gorab	golgin, rab6-interacting	31.5203	1.20806	0.33479	3.60839	0.000308099	0.00376356
pitx3	paired-like homeodomain 3	133.602	1.20859	0.272455	4.43593	9.16735e-06	0.000194303
ENSPNAT00000036290	ENSPNAT00000036290	61.7805	1.20891	0.301926	4.00398	6.22864e-05	0.00100418
mblac1	metallo-beta-lactamase domain containing 1	10.8526	1.20924	0.423219	2.85725	0.00427323	0.0307211
mllt3	MLLT3 super elongation complex subunit	24.8679	1.2093	0.401621	3.01104	0.00260352	0.0210011
nomo	nodal modulator	53.706	1.20973	0.345691	3.49945	0.000466223	0.00530091
dyrk1b	dual-specificity tyrosine-(Y)-phosphorylation regulated kinase 1B	17.5291	1.20984	0.362262	3.33969	0.000838717	0.00852256
col8a1b	collagen, type VIII, alpha 1b	329.617	1.21016	0.291407	4.15283	3.28386e-05	0.000586886
ENSAMXT00000006177	ENSAMXT00000006177	62.4908	1.21057	0.265201	4.56474	5.00121e-06	0.000115349
aatka	apoptosis-associated tyrosine kinase a	141.407	1.21147	0.330595	3.66452	0.000247804	0.00314326
aatka	apoptosis-associated tyrosine kinase a	158.104	1.2116	0.315164	3.84434	0.000120876	0.00173135
hdac6	histone deacetylase 6	37.0033	1.21274	0.320343	3.78576	0.000153238	0.00210506
npm1a	nucleophosmin 1a	341.246	1.21571	0.181488	6.69858	2.10453e-11	1.75699e-09
fastkd5	FAST kinase domains 5	13.1964	1.21615	0.423757	2.86991	0.00410583	0.0297765
ptk2ab	protein tyrosine kinase 2ab	11.9605	1.21633	0.398505	3.05222	0.00227152	0.0189551
txlnba	taxilin beta a	67.5603	1.2167	0.272349	4.46743	7.91664e-06	0.000171158
ecpas	Ecm29 proteasome adaptor and scaffold	26.3265	1.21688	0.360376	3.37669	0.000733639	0.00768312
nt5e	5'-nucleotidase, ecto (CD73)	278.549	1.21712	0.197474	6.16345	7.11747e-10	4.47231e-08
bpnt1	bisphosphate nucleotidase 1	48.2972	1.21785	0.319425	3.81263	0.000137495	0.0019252
ube2c	ubiquitin-conjugating enzyme E2C	25.8924	1.21885	0.388415	3.138	0.00170105	0.015038
qdpra	quinoid dihydropteridine reductase a	129.681	1.21896	0.257663	4.73085	2.23586e-06	5.80549e-05
pisd	phosphatidylserine decarboxylase	53.6993	1.21927	0.381528	3.19577	0.0013946	0.012803
ndufaf6	NADH:ubiquinone oxidoreductase complex assembly factor 6	8.08663	1.21941	0.429369	2.84	0.00451133	0.0319995
nt5e	5'-nucleotidase, ecto (CD73)	277.657	1.21942	0.196591	6.20284	5.54535e-10	3.56637e-08
srl	sarcalumenin	15.9813	1.21944	0.424075	2.87554	0.00403341	0.0293831
pald1b	phosphatase domain containing paladin 1b	71.4169	1.21948	0.325476	3.74675	0.000179142	0.0024006
H2AFZ	Histone H2A.Z	62.3883	1.21986	0.288958	4.22158	2.426e-05	0.000451496
txlnba	taxilin beta a	60.5624	1.22004	0.287778	4.23951	2.24008e-05	0.000422868
kif13a	kinesin-like protein 13	46.1358	1.22005	0.286825	4.25363	2.1033e-05	0.000400234
ENSPNAT00000014579	ENSPNAT00000014579	50.0805	1.22101	0.344927	3.5399	0.000400276	0.00467975
nutf2l	nuclear transport factor 2, like	30.4698	1.22143	0.329209	3.71018	0.000207109	0.00270703
skib	v-ski avian sarcoma viral oncogene homolog b	53.8051	1.22186	0.28663	4.26286	2.01831e-05	0.000386961
cdo1	cysteine dioxygenase, type I	8.24422	1.22189	0.427975	2.85506	0.00430292	0.0308761
rmdn1	regulator of microtubule dynamics 1	35.1418	1.22286	0.389588	3.13886	0.00169606	0.0150088
pitx3	paired-like homeodomain 4	93.1643	1.22332	0.265167	4.61341	3.9611e-06	9.52512e-05
lrrc58a	leucine rich repeat containing 58a	26.8676	1.22386	0.410235	2.98331	0.00285147	0.0225012
uncharacterizedLOC103038104	uncharacterizedLOC103038104	11.0197	1.22495	0.428747	2.85703	0.00427621	0.0307301
nasp	nuclear autoantigenic sperm protein (histone-binding)	84.1354	1.22589	0.319533	3.83651	0.000124793	0.00177744
igfbp5a	insulin-like growth factor binding protein 5a	45.0366	1.22657	0.305932	4.00928	6.09037e-05	0.000985907
nt5e	5'-nucleotidase, ecto (CD73)	306.851	1.22696	0.18779	6.53368	6.41734e-11	4.98324e-09
golt1bb	golgi transport 1Bb	52.7843	1.22836	0.320078	3.83769	0.000124195	0.00177106
ENSPNAT00000019034	ENSPNAT00000019034	51.9516	1.22856	0.268173	4.58121	4.62287e-06	0.000108595
igsf8	immunoglobulin superfamily, member 8	38.3298	1.22862	0.345759	3.55339	0.000380295	0.0045009
nbn	nibrin	9.72448	1.23205	0.430065	2.86481	0.00417265	0.0301504
asf1bb	anti-silencing function 1Bb histone chaperone	16.1992	1.23231	0.426985	2.88607	0.00390081	0.028729
parp3	poly (ADP-ribose) polymerase family, member 4	166.519	1.23302	0.243358	5.0667	4.0478e-07	1.2946e-05
ENSPNAT00000015862	ENSPNAT00000015862	23.034	1.23342	0.358111	3.44423	0.000572682	0.00631157
adamts1	ADAM metallopeptidase with thrombospondin type 1 motif, 1	169.29	1.23464	0.251331	4.91242	8.99579e-07	2.61599e-05
pald1b	phosphatase domain containing paladin 1b	66.4516	1.23511	0.320287	3.85626	0.000115135	0.00166329
sycp3	synaptonemal complex protein 3-like	22.309	1.23518	0.401772	3.07432	0.00210981	0.0179167
fbln2	fibulin 2	137.314	1.23528	0.234535	5.26695	1.3871e-07	5.0701e-06
mmd	monocyte to macrophage differentiation-associated	25.0031	1.23552	0.352552	3.50452	0.000457429	0.0052161
ehbp1l1a	EH domain binding protein 1-like 1a	7.34151	1.23633	0.424344	2.9135	0.00357401	0.0268277
insig1	insulin induced gene 1	89.7535	1.23673	0.303217	4.0787	4.52891e-05	0.000764739
ENSPNAT00000039017	ENSPNAT00000039017	72.8143	1.23967	0.293216	4.22783	2.35959e-05	0.000441213
dok7	docking protein 7	52.5193	1.2397	0.351358	3.52832	0.000418208	0.00485589
ttyh3a	tweety family member 3a	185.222	1.24033	0.221326	5.60409	2.09352e-08	9.41289e-07
vps53	VPS53 subunit of GARP complex	18.1369	1.24035	0.377292	3.28751	0.00101078	0.0099059
rrm1	ribonucleotide reductase M1 polypeptide	104.013	1.24066	0.223381	5.55399	2.79217e-08	1.21398e-06
ENSPNAT00000009982	ENSPNAT00000009982	50.9185	1.24135	0.291552	4.25774	2.06506e-05	0.000394223
poldip2	polymerase delta-interacting protein 2-like	72.3914	1.24166	0.385543	3.22054	0.0012795	0.0119374
rras2	ribonucleotide reductase M1 polypeptide	28.2789	1.24185	0.372138	3.33705	0.000846717	0.00858424
lrrc57	leucine rich repeat containing 57	12.6758	1.24206	0.393395	3.15728	0.00159247	0.0142302
slfn13	schlafen family member 13-like	11.7705	1.24218	0.422374	2.94094	0.00327221	0.0250433
mkxb	mohawk homeobox b	25.7641	1.24243	0.415306	2.9916	0.00277518	0.022036
pisd	phosphatidylserine decarboxylase	46.6373	1.24436	0.394832	3.15163	0.00162364	0.0144579
si:ch211-151o1.4	si:ch211-151o1.4	30.9008	1.2456	0.322135	3.86669	0.000110321	0.00160539
cyp51	cytochrome P450, family 51	97.6934	1.24585	0.347439	3.58582	0.000336019	0.00404827
zgc:100920	zgc:100920	13.1842	1.24601	0.38916	3.20179	0.00136577	0.0125806
camsap2a	calmodulin regulated spectrin-associated protein family, member 2a	20.8286	1.24612	0.391101	3.18617	0.00144169	0.0131538
ENSPNAT00000017934	ENSPNAT00000017934	31.2403	1.24697	0.411466	3.03056	0.00244102	0.0200219
rasl11b	RAS-like, family 11, member B	15.0936	1.24734	0.406324	3.06981	0.00214193	0.0181333
kcnk16	Potassium channel subfamily K member	47.7551	1.24793	0.428356	2.91331	0.00357619	0.0268328
uncharacterizedLOC103038104	uncharacterizedLOC103038104	11.2175	1.24852	0.419254	2.97796	0.00290172	0.0227925
vwa5a	von willebrand factor a domain-containing protein 5a-like	27.835	1.24874	0.340639	3.66588	0.000246494	0.00312979
cavin4a	caveolae associated protein 4a	67.1116	1.24906	0.297358	4.20053	2.66294e-05	0.000490966
auts2a	activator of transcription and developmental regulator AUTS2 a	89.709	1.24929	0.244933	5.10055	3.38665e-07	1.10097e-05
sapcd2	suppressor APC domain containing 2	12.0168	1.24988	0.410685	3.04339	0.00233925	0.0193715
tdg.1	thymine DNA glycosylase, tandem duplicate 1	68.5511	1.2505	0.31585	3.95917	7.52107e-05	0.00116574
efs	embryonal Fyn-associated substrate	59.5339	1.25061	0.289715	4.31668	1.58391e-05	0.000313652
rrm1	ribonucleotide reductase M1 polypeptide	119.239	1.25161	0.22005	5.68787	1.28633e-08	6.14071e-07
pcolceb	procollagen C-endopeptidase enhancer b	10.938	1.2519	0.41093	3.04651	0.00231518	0.0192109
sox8	SRY-box transcription factor 8	30.4633	1.25205	0.366175	3.41928	0.000627868	0.00681212
tap2t	transporter associated with antigen processing, subunit type t, teleost specific	22.4272	1.25224	0.402424	3.11173	0.00185992	0.0161929
ENSPNAT00000017977	ENSPNAT00000017977	23.075	1.2525	0.348429	3.59472	0.000324744	0.00393108
AL929276.2	AL929276.2	13.953	1.25448	0.426515	2.94122	0.00326918	0.0250254
ENSAMXT00000041962	ENSAMXT00000041962	9.72434	1.25458	0.41745	3.00534	0.00265283	0.0213216
sept10	SEPTIN 10	214.912	1.25572	0.213656	5.87727	4.17097e-09	2.27168e-07
znf106a	zinc finger protein 106a	393.838	1.25579	0.200412	6.26606	3.70304e-10	2.49429e-08
tcf4	transcription factor 4	34.3905	1.25624	0.313723	4.00429	6.22052e-05	0.00100332
ENSPNAT00000015435	ENSPNAT00000015435	14.0274	1.25652	0.428916	2.92954	0.00339469	0.0257699
ttyh3a	tweety family member 3a	189.809	1.257	0.224652	5.59532	2.2021e-08	9.86369e-07
coq3	coenzyme Q3 methyltransferase	48.8483	1.25885	0.374546	3.361	0.000776611	0.0080408
arhgap29b	Rho GTPase activating protein 29b	14.637	1.25903	0.40235	3.12919	0.00175287	0.0154118
tdg.1	thymine DNA glycosylase, tandem duplicate 1	68.4438	1.25938	0.305399	4.12371	3.72813e-05	0.000652194
cnpy4	canopy FGF signaling regulator 4	81.6862	1.25956	0.313519	4.01748	5.88228e-05	0.000958768
arpc1b	actin related protein 2/3 complex, subunit 1B	276.036	1.26068	0.175378	7.18832	6.55917e-13	6.96349e-11
mtap	methylthioadenosine phosphorylase	170.156	1.2612	0.212029	5.94825	2.71019e-09	1.51792e-07
lrrc58a	leucine rich repeat containing 58a	26.1245	1.26123	0.41246	3.05783	0.0022295	0.0186965
spon1b	spondin 1b	161.909	1.26129	0.225863	5.58432	2.3462e-08	1.04565e-06
ENSAMXT00000051433	ENSAMXT00000051433	21.1007	1.26164	0.384782	3.27885	0.00104231	0.0101589
abcf2a	ATP-binding cassette, sub-family F (GCN20), member 2a	105.676	1.26228	0.267238	4.72344	2.3189e-06	5.9724e-05
zmpste24	zinc metallopeptidase, STE24 homolog	39.9023	1.26232	0.285733	4.41782	9.97032e-06	0.000209324
pld7	phospholipase D family, member 7	157.148	1.2626	0.199632	6.32463	2.53841e-10	1.79124e-08
pqbp1	polyglutamine binding protein 1	27.6678	1.26295	0.391683	3.22442	0.00126227	0.0118045
sept15	septin 15	105.863	1.26345	0.213318	5.92285	3.16405e-09	1.76378e-07
nt5e	5'-nucleotidase, ecto (CD73)	271.647	1.26441	0.204332	6.18802	6.09228e-10	3.86914e-08
bub1bb	BUB1 mitotic checkpoint serine/threonine kinase Bb	43.2255	1.26495	0.320268	3.94965	7.82662e-05	0.00120761
ryr1b	ryanodine receptor 1b (skeletal)	33.9406	1.26652	0.395588	3.20161	0.00136663	0.0125852
ENSPNAT00000036285	ENSPNAT00000036285	24.6409	1.26658	0.393472	3.21899	0.00128643	0.0119926
egln1b	egl-9 family hypoxia-inducible factor 1b	61.1021	1.26712	0.353234	3.58718	0.000334268	0.00402991
akirin2	akirin-2-like	77.482	1.26736	0.301295	4.20638	2.59498e-05	0.000479182
sdr42e1	short chain dehydrogenase/reductase family 42E, member 1	58.3878	1.2687	0.282646	4.48866	7.16716e-06	0.000157735
phpt1	phosphohistidine phosphatase 1	39.6863	1.27131	0.333996	3.80637	0.000141023	0.00196917
mmp16	matrix metallopeptidase 16 (membrane-inserted)	53.7856	1.27161	0.249566	5.09529	3.48207e-07	1.12787e-05
rrp9	ribosomal RNA processing 9, U3 small nucleolar RNA binding protein	12.0302	1.27169	0.404231	3.14595	0.0016555	0.0147011
auts2a	activator of transcription and developmental regulator AUTS2 a	47.6282	1.2726	0.284443	4.47401	7.67667e-06	0.000166883
bnip1a	BCL2 interacting protein 1a	46.3291	1.27331	0.34066	3.73776	0.000185664	0.0024768
gnmt	glycine N-methyltransferase	397.253	1.27331	0.177831	7.16023	8.05421e-13	8.40024e-11
abcf2a	ATP-binding cassette, sub-family F (GCN20), member 2a	105.162	1.27364	0.270056	4.7162	2.40286e-06	6.15246e-05
auts2a	activator of transcription and developmental regulator AUTS2 a	27.1871	1.27403	0.325309	3.91637	8.98939e-05	0.0013524
sptb	spectrin, beta, erythrocytic	10.6715	1.27467	0.42985	2.96538	0.00302305	0.0235188
rpz2	rapunzel 2	97.7465	1.2749	0.225726	5.648	1.62329e-08	7.4686e-07
mrpl54	mitochondrial ribosomal protein L54	22.1384	1.27574	0.362181	3.52237	0.000427705	0.00494678
ENSPNAT00000014146	ENSPNAT00000014146	49.4865	1.27576	0.4171	3.05864	0.00222344	0.0186546
eftud2	elongation factor Tu GTP binding domain containing 2	95.7723	1.27681	0.271416	4.70425	2.548e-06	6.48209e-05
postnb	periostin, osteoblast specific factor b	136.68	1.2782	0.190099	6.72387	1.76964e-11	1.4985e-09
golt1bb	golgi transport 1Bb	78.7293	1.27826	0.31943	4.00169	6.28907e-05	0.00101108
hmcn1	hemicentin 1	321.379	1.2784	0.166573	7.67468	1.65828e-14	2.25965e-12
bcor	BCL6 corepressor	14.4536	1.27866	0.427848	2.98858	0.00280281	0.022191
ENSPNAT00000007960	ENSPNAT00000007960	68.4292	1.27878	0.332479	3.84618	0.000119973	0.0017219
alg2	ALG2 alpha-1,3/1,6-mannosyltransferase	40.9693	1.27896	0.305905	4.18091	2.90344e-05	0.000529
ndufaf4	NADH:ubiquinone oxidoreductase complex assembly factor 4	19.7095	1.27923	0.379961	3.36675	0.000760594	0.0078992
cx43	connexin 43	345.416	1.28084	0.177309	7.22376	5.05702e-13	5.50009e-11
rasl11b	RAS-like, family 11, member B	13.7321	1.28122	0.402984	3.17932	0.00147621	0.0133879
flrt3	fibronectin leucine rich transmembrane 3	65.6279	1.28149	0.286888	4.46688	7.93686e-06	0.000171456
pdzd2	PDZ domain containing 2	97.715	1.2816	0.252275	5.08018	3.77073e-07	1.21363e-05
adnp2b	ADNP homeobox 2b	30.6515	1.28192	0.338362	3.78862	0.000151489	0.00208503
rbm38	RNA binding protein 38-like	68.7788	1.28228	0.274865	4.66512	3.08436e-06	7.70332e-05
	chromosome 10 C8orf88 homolog	16.3603	1.28275	0.408875	3.13726	0.00170534	0.0150684
si:dkey-167k11.5	si:dkey-167k11.5	47.4338	1.28316	0.327281	3.92067	8.83019e-05	0.00133353
auts2a	activator of transcription and developmental regulator AUTS2 a	43.7989	1.28385	0.292122	4.39492	1.10812e-05	0.000230354
mmd2	monocyte to macrophage differentiation-associated 2	12.4441	1.28476	0.429195	2.99343	0.00275864	0.0219684
gpc6b	glypican 6a	46.8533	1.2852	0.383376	3.35232	0.00080138	0.00823017
gnmt	glycine N-methyltransferase	395.372	1.28618	0.184188	6.98298	2.88976e-12	2.76275e-10
si:dkey-172j4.3	si:dkey-172j4.3	89.505	1.28689	0.239539	5.37235	7.77159e-08	3.03518e-06
unc45b	unc-45 myosin chaperone B	20.8135	1.28698	0.425408	3.02529	0.00248393	0.0202757
mtap	methylthioadenosine phosphorylase	180.531	1.2876	0.22034	5.8437	5.10541e-09	2.69397e-07
bcat2	branched chain amino-acid transaminase 2, mitochondrial	15.6837	1.28771	0.386381	3.33276	0.000859896	0.00869801
tspan12	tetraspanin 12	70.5085	1.28799	0.284733	4.5235	6.08267e-06	0.000136572
si:ch211-195b13.1	si:ch211-195b13.1	49.5842	1.28813	0.329153	3.91348	9.09758e-05	0.00136521
rap1gap	RAP1 GTPase activating protein	90.0065	1.28833	0.260983	4.93646	7.9553e-07	2.36366e-05
hmcn1	hemicentin 1	122.625	1.28834	0.221387	5.81942	5.90538e-09	3.06605e-07
hmgn2	high mobility group nucleosomal binding domain 2	147.635	1.29031	0.249711	5.16722	2.37605e-07	8.11761e-06
phpt1	phosphohistidine phosphatase 2	41.8852	1.29034	0.345686	3.73268	0.000189452	0.00251694
znf106a	zinc finger protein 106a	319.197	1.2929	0.243667	5.306	1.12057e-07	4.19065e-06
EML4	Echinoderm microtubule-associated protein-like 4	17.1406	1.29316	0.390799	3.30901	0.000936256	0.0093063
slc7a11	solute carrier family 7 member 11	150.141	1.29496	0.310964	4.16435	3.12241e-05	0.000561986
tuba8l4	tubulin, alpha 8 like 4	444.947	1.29558	0.1437	9.01588	1.95288e-19	5.69298e-17
lss	lanosterol synthase (2,3-oxidosqualene-lanosterol cyclase)	28.7717	1.29608	0.414888	3.12392	0.0017846	0.0156444
znf106a	zinc finger protein 106a	405.653	1.29706	0.196505	6.60067	4.09302e-11	3.24929e-09
bnip1a	BCL2 interacting protein 1a	45.0778	1.29736	0.348315	3.72469	0.000195553	0.00258664
sqlea	squalene epoxidase a	140.299	1.2979	0.30431	4.26506	1.99846e-05	0.000383776
gtdc1	glycosyltransferase-like domain containing 1	13.3336	1.29793	0.423595	3.06408	0.00218337	0.0183965
rpz2	rapunzel 2	79.4652	1.29827	0.23533	5.51682	3.45182e-08	1.46956e-06
evc1	EvCciliary complex subunit 1	59.346	1.2983	0.334423	3.88222	0.000103508	0.00152181
hmgcra	3-hydroxy-3-methylglutaryl-CoA reductase a	79.4764	1.2984	0.298728	4.34644	1.38363e-05	0.0002792
ncaph	non-SMC condensin I complex, subunit H	11.8422	1.29891	0.428419	3.03187	0.00243043	0.0199433
CR855334.1	CR855334.1	49.2258	1.29916	0.268333	4.84159	1.28805e-06	3.58726e-05
tfr1b	transferrin receptor 1b	289.714	1.29941	0.217664	5.96979	2.3756e-09	1.34321e-07
dcaf6	DDB1-and CUL4-associated factor 6-like	17.3128	1.29944	0.419253	3.09942	0.00193901	0.0167646
znf106a	zinc finger protein 106a	412.367	1.30025	0.211722	6.1413	8.18505e-10	5.07145e-08
sost	sclerostin	179.572	1.30032	0.201421	6.4557	1.07717e-10	8.0993e-09
sdf2l1	stromal cell-derived factor 2-like 1	45.4017	1.30053	0.265712	4.89453	9.85409e-07	2.83086e-05
srpk1b	SRSF protein kinase 1b	21.6565	1.30104	0.363141	3.58276	0.000339987	0.00408778
mibp	muscle-specific beta 1 integrin binding protein	17.4706	1.30207	0.428826	3.03636	0.00239452	0.0197315
dyrk1b	dual-specificity tyrosine-(Y)-phosphorylation regulated kinase 1B	17.262	1.30222	0.368527	3.53357	0.000409984	0.00478381
sapcd2	suppressor APC domain containing 2	12.0713	1.30305	0.411789	3.16436	0.00155423	0.0139657
slc7a11	solute carrier family 7 member 11	149.289	1.3031	0.311829	4.1789	2.92917e-05	0.000532869
egln1b	egl-9 family hypoxia-inducible factor 1b	30.2675	1.30345	0.380926	3.42179	0.000622106	0.00675991
sdr42e1	short chain dehydrogenase/reductase family 42E, member 1	55.4698	1.3039	0.29078	4.48413	7.32107e-06	0.000160428
hmcn1	hemicentin 1	340.786	1.3039	0.172009	7.58041	3.4446e-14	4.47106e-12
lipt1	lipoyltransferase 1	19.1012	1.30477	0.42956	3.03747	0.00238576	0.019673
naca	nascent polypeptide associated complex subunit alpha	66.2352	1.30547	0.321126	4.0653	4.79697e-05	0.000800584
si:ch211-11k18.4	si:ch211-11k18.4	35.099	1.30565	0.336014	3.88569	0.000102039	0.00150456
tubb2b	tubulin, beta 2b	433.148	1.30772	0.169787	7.70212	1.33826e-14	1.85919e-12
zbtb42	zinc finger and BTB domain containing 42	24.1975	1.30949	0.345366	3.7916	0.000149679	0.00206651
nid1b	nidogen 1b	314.97	1.30959	0.225058	5.81889	5.92407e-09	3.07128e-07
auts2b	activator of transcription and developmental regulator AUTS2 b	20.1017	1.31013	0.338478	3.87064	0.00010855	0.00158676
cbx6a	cystathionine beta-synthase a	22.1912	1.31049	0.3663	3.57765	0.000346695	0.00414988
vwa5a	von willebrand factor a domain-containing protein 5a-like	26.0082	1.31076	0.352826	3.71504	0.000203169	0.00266632
zgc:101569	zgc:101569	32.812	1.31185	0.365785	3.58639	0.000335283	0.00404078
aatka	apoptosis-associated tyrosine kinase a	162.325	1.31419	0.317605	4.1378	3.50656e-05	0.000618605
zgc:63863	zgc:63863	12.2872	1.31498	0.428993	3.06527	0.00217475	0.0183424
rgmb	repulsive guidance molecule BMP co-receptor b	23.5304	1.31508	0.419043	3.13829	0.00169937	0.0150269
cdca7a	cell division cycle associated 7a	8.26953	1.31578	0.427954	3.07459	0.00210795	0.0179053
trmt61a	tRNA methyltransferase 61A	26.5692	1.31592	0.35677	3.68841	0.000225656	0.00291517
znf106a	zinc finger protein 106a	329.404	1.31669	0.230941	5.70143	1.18804e-08	5.73307e-07
gpc6b	glypican 6b	25.2145	1.31726	0.389398	3.38281	0.000717494	0.00755079
dld	deltaD	21.5087	1.31777	0.371826	3.54404	0.00039404	0.004619
hmcn1	hemicentin 1	497.8	1.31831	0.185362	7.1121	1.14292e-12	1.16137e-10
arhgap24	Rho GTPase activating protein 24	71.3476	1.31855	0.238573	5.52682	3.26091e-08	1.39897e-06
krt5	keratin 5	24.1851	1.31929	0.372294	3.54369	0.00039457	0.00462369
cdca8	cell division cycle associated 8	15.1448	1.32032	0.418017	3.15853	0.00158567	0.0141873
evc1	EvCciliary complex subunit 1	58.3895	1.32085	0.333547	3.96003	7.49417e-05	0.00116236
ptgesl	prostaglandin E synthase 2-like	32.0079	1.32119	0.349521	3.78	0.000156826	0.00214686
neb	nebulin	61.1982	1.32228	0.332001	3.98276	6.81192e-05	0.0010778
slc39a14	solute carrier family 39 member 14	22.9101	1.32344	0.413676	3.19922	0.00137799	0.0126734
hao2	hydroxyacid oxidase 2 (long chain)	75.9512	1.32659	0.357358	3.71221	0.000205455	0.00268937
hao2	hydroxyacid oxidase 2 (long chain)	67.8748	1.3277	0.367517	3.61261	0.000303136	0.00370864
sele	selectin E	23.7845	1.32774	0.420134	3.16027	0.00157622	0.014124
cd99l2	CD99 antigen-like protein 2	75.5377	1.32793	0.310083	4.28249	1.84815e-05	0.000358785
mkxb	mohawk homeobox b	27.4286	1.32906	0.408168	3.25617	0.00112927	0.0108022
atp5mc3	ATP synthase F(0) complex subunit C3, mitochondrial	134.168	1.32997	0.23393	5.68533	1.3056e-08	6.21603e-07
akr1b1.1	aldo-keto reductase family 1, member B1 (aldose reductase), tandem duplicate 1	92.2225	1.33256	0.232244	5.73777	9.5932e-09	4.73061e-07
kazald3	Kazal-type serine peptidase inhibitor domain 3	83.0583	1.33273	0.313597	4.2498	2.13958e-05	0.000406486
hmgcs1	3-hydroxy-3-methylglutaryl-CoA synthase 1 (soluble)	56.7613	1.33453	0.349737	3.8158	0.000135742	0.00190893
ENSPNAT00000024893	ENSPNAT00000024893	125.872	1.33606	0.275294	4.85319	1.2149e-06	3.41833e-05
zbtb18	zinc finger and BTB domain containing 18	46.425	1.33606	0.304983	4.38075	1.18272e-05	0.000243563
btbd6b	BTB (POZ) domain containing 6b	33.0241	1.3373	0.319061	4.19137	2.77274e-05	0.000509362
btbd6b	BTB (POZ) domain containing 6b	32.6153	1.33782	0.346942	3.85604	0.000115241	0.00166404
agtr2	angiotensin II receptor, type 2	21.8384	1.33882	0.399724	3.34936	0.000809975	0.00830405
arhgap24	Rho GTPase activating protein 25	74.1533	1.3392	0.250856	5.33851	9.37115e-08	3.57219e-06
kif22	kinesin family member 22	81.076	1.33931	0.299273	4.4752	7.63385e-06	0.000166257
dld	deltaD	25.8054	1.33968	0.351325	3.81324	0.000137158	0.00192275
rrm1	ribonucleotide reductase M1 polypeptide	33.3926	1.34207	0.356696	3.76251	0.00016822	0.00228087
bin1b	bridging integrator 1b	97.9501	1.34293	0.217799	6.16592	7.00758e-10	4.42672e-08
egfl6	EGF-like-domain, multiple 6	97.875	1.34367	0.225061	5.97025	2.36896e-09	1.34159e-07
si:ch73-334d15.1	si:ch73-334d15.1	76.7373	1.34376	0.265356	5.06399	4.10575e-07	1.30726e-05
adnp2b	ADNP homeobox 2b	33.4514	1.34489	0.331837	4.05286	5.05957e-05	0.000837726
tcf4	transcription factor 5	24.2535	1.34678	0.337635	3.98885	6.63937e-05	0.00105651
g2e3	g2/mphase-specific e3 ubiquitin-protein ligase-like	13.8899	1.34713	0.42267	3.18719	0.00143662	0.0131198
adat1	adenosine deaminase tRNA specific 1	47.1487	1.34943	0.331274	4.07344	4.63235e-05	0.000776388
tdg.1	thymine DNA glycosylase, tandem duplicate 1	73.1616	1.35375	0.319135	4.24193	2.21609e-05	0.000419676
col11a2	collagen, type XI, alpha 2	95.7921	1.3545	0.339504	3.98965	6.61718e-05	0.00105392
tnfsf12	TNF superfamily member 12	30.2499	1.35505	0.355836	3.80807	0.000140054	0.00195789
mycn	MYCN proto-oncogene, bHLH transcription factor	38.7172	1.35515	0.357161	3.79422	0.00014811	0.00204933
slc6a22.2	solute carrier family 6 member 22, tandem duplicate 2	112.654	1.35548	0.372035	3.64343	0.000269032	0.00336668
nucb2b	nucleobindin 2b	35.2414	1.35581	0.379776	3.57002	0.000356958	0.00425585
pcsk5b	proprotein convertase subtilisin/kexin type 5b	14.2676	1.35599	0.38904	3.48548	0.000491246	0.00553586
calm3b	calmodulin 3b (phosphorylase kinase, delta)	38.1109	1.35644	0.317602	4.27088	1.94704e-05	0.000375116
ENSPNAT00000017934	ENSPNAT00000017934	34.1246	1.35684	0.407681	3.32819	0.000874136	0.00881698
srl	sarcalumenin	16.5141	1.35799	0.422452	3.21453	0.00130657	0.0121517
ENSPNAT00000014146	ENSPNAT00000014146	64.6779	1.35885	0.299684	4.53429	5.77981e-06	0.00013068
srsf3a	serine and arginine rich splicing factor 3a	101.26	1.35943	0.255672	5.31707	1.05451e-07	3.97284e-06
ENSAMXT00000038049	ENSAMXT00000038049	40.8246	1.35956	0.32497	4.18367	2.86844e-05	0.000524774
rsph10b	radial spoke head 10 homolog B	40.4595	1.36001	0.354735	3.83387	0.000126142	0.00179234
h2afva	H2A.Z variant histone 2a	88.786	1.36055	0.280903	4.84348	1.27583e-06	3.55882e-05
olfml2bb	olfactomedin-like 2Bb	84.3284	1.36143	0.26655	5.10759	3.26296e-07	1.06956e-05
usp53b	ubiquitin specific peptidase 53b	29.922	1.36509	0.310025	4.40316	1.06687e-05	0.000222802
si:ch211-195b13.1	si:ch211-195b13.1	79.5971	1.37032	0.276514	4.95568	7.20792e-07	2.15783e-05
anp32b	acidic leucine-rich nuclear phosphoprotein 32 family member B-like	51.7028	1.3705	0.280055	4.89368	9.8966e-07	2.84078e-05
unc45b	unc-45 myosin chaperone B	21.2308	1.37063	0.430048	3.18714	0.00143685	0.0131198
birc5	baculoviral IAP repeat-containing protein 5-like	16.0475	1.37093	0.403969	3.39365	0.000689685	0.00732093
slbp	stem-loop binding protein	20.6401	1.37139	0.3978	3.44742	0.000565966	0.00624723
col11a2	collagen, type XI, alpha 2	94.4548	1.37158	0.332147	4.12945	3.6363e-05	0.000638958
rap1gap	RAP1 GTPase activating protein	90.5521	1.37224	0.273052	5.02556	5.01977e-07	1.56604e-05
cxcl11	C-X-C motif chemokine 11-like	16.6092	1.37232	0.389682	3.52163	0.000428899	0.00495567
rbm38	RNA binding protein 38-like	70.9591	1.37267	0.267815	5.12544	2.9684e-07	9.78416e-06
rph3ab	rabphilin 3A homolog (mouse), b	15.3872	1.37365	0.384233	3.57505	0.00035016	0.00418604
arhgap24	Rho GTPase activating protein 26	72.3327	1.37421	0.243857	5.63532	1.74735e-08	7.998e-07
arhgap24	Rho GTPase activating protein 27	72.5369	1.37507	0.241597	5.6916	1.25856e-08	6.0243e-07
egfl6	EGF-like-domain, multiple 6	110.281	1.37533	0.219529	6.26489	3.73079e-10	2.50823e-08
prc1b	protein regulator of cytokinesis 1b	9.69242	1.37558	0.425523	3.23268	0.00122635	0.0115536
cdc20	cell division cycle 20 homolog	11.2806	1.3778	0.426252	3.23235	0.00122776	0.0115536
evc1	EvCciliary complex subunit 1	60.6534	1.37821	0.330175	4.17418	2.99058e-05	0.000542653
cd99l2	CD99 antigen-like protein 2	75.8468	1.37891	0.303035	4.55035	5.35575e-06	0.000122493
klf2a	Kruppel-like factor 2a	22.369	1.37989	0.356765	3.86778	0.000109829	0.0016015
slc35b4	solute carrier family 35 member B3	39.6135	1.37992	0.370292	3.72657	0.000194105	0.00257107
ENSPNAT00000014146	ENSPNAT00000014146	65.1513	1.38039	0.301605	4.5768	4.72135e-06	0.000110325
prep	prolyl endopeptidase	22.969	1.3809	0.374727	3.68508	0.00022863	0.00294609
rnf24	ring finger protein 24	76.1787	1.38159	0.297658	4.64152	3.45859e-06	8.47141e-05
ENSAMXT00000046392	ENSAMXT00000046392	67.222	1.38193	0.247957	5.57326	2.50022e-08	1.1046e-06
dut	deoxyuridine triphosphatase	15.7531	1.38268	0.406872	3.39832	0.000678004	0.00722818
myh7bb	myosin, heavy chain 7B, cardiac muscle, beta b	23.6065	1.38306	0.401398	3.44562	0.000569758	0.00628519
tfr1b	transferrin receptor 1b	494.888	1.38323	0.146646	9.43244	4.00659e-21	1.43934e-18
si:ch73-334d15.1	si:ch73-334d15.1	82.8242	1.38383	0.292522	4.73068	2.23773e-06	5.80549e-05
rflna	refilin A	104.642	1.38399	0.263637	5.24961	1.52421e-07	5.5034e-06
kif22	kinesin family member 22	79.1043	1.38434	0.29649	4.6691	3.02527e-06	7.5717e-05
adamts1	ADAM metallopeptidase with thrombospondin type 1 motif, 1	112.163	1.386	0.295979	4.68277	2.83027e-06	7.14398e-05
tfr1a	transferrin receptor 1a	463.45	1.38744	0.15286	9.0765	1.12118e-19	3.29545e-17
snu13	small nuclear ribonucleoprotein 13	25.0264	1.38769	0.378412	3.66715	0.000245269	0.00311647
fyna	FYN proto-oncogene, Src family tyrosine kinase a	105.227	1.38864	0.273073	5.08524	3.67162e-07	1.1828e-05
phex	phosphate regulating endopeptidase homolog, X-linked	9.99189	1.38909	0.429729	3.23249	0.00122718	0.0115536
slc6a22.2	solute carrier family 6 member 22, tandem duplicate 2	29.566	1.38946	0.405274	3.42845	0.000607028	0.00661629
ptgesl	prostaglandin E synthase 2-like	40.6605	1.39079	0.348533	3.99042	6.59565e-05	0.00105096
dad1	defender against cell death 1	76.3384	1.39143	0.24478	5.68439	1.31277e-08	6.22053e-07
tdg.1	thymine DNA glycosylase, tandem duplicate 1	71.1739	1.39162	0.302647	4.59817	4.26214e-06	0.000101344
sh3gl3a	SH3-domain GRB2-like 3a	14.3678	1.39268	0.381793	3.64774	0.000264555	0.00331884
kazald3	Kazal-type serine peptidase inhibitor domain 3	92.9515	1.39387	0.312975	4.45362	8.44352e-06	0.000181446
rflna	refilin A	97.0586	1.39422	0.278828	5.00028	5.72462e-07	1.75817e-05
actl6a	actin-like 6A	25.8299	1.39552	0.356856	3.91061	9.20642e-05	0.00137922
mydgf	myeloid-derived growth factor	139.875	1.39567	0.205216	6.80101	1.03888e-11	9.10044e-10
nid1b	nidogen 1b	339.183	1.39687	0.224543	6.22096	4.9413e-10	3.20104e-08
ENSPNAT00000036285	ENSPNAT00000036285	27.6437	1.3984	0.373433	3.7447	0.000180607	0.0024175
slc41a1	solute carrier family 41 member 1-like	15.3631	1.39867	0.383826	3.64402	0.000268413	0.00336131
extl3	exostosin-like glycosyltransferase 3	20.1389	1.39942	0.373228	3.74949	0.000177194	0.00237716
bin1b	bridging integrator 1b	67.7116	1.40121	0.306041	4.57851	4.68292e-06	0.000109643
psph	phosphoserine phosphatase	69.3044	1.40123	0.25436	5.50885	3.61185e-08	1.52199e-06
rph3ab	rabphilin 3A homolog (mouse), b	18.717	1.40186	0.3711	3.77759	0.000158352	0.00216192
srsf3a	serine and arginine rich splicing factor 3a	92.1851	1.40269	0.284971	4.92221	8.55733e-07	2.509e-05
pcbp4	poly(rC) binding protein 4	10.3245	1.40408	0.429169	3.27163	0.0010693	0.0103454
casz1	castor zinc finger 1	61.7327	1.40463	0.2608	5.38585	7.21025e-08	2.85242e-06
casz1	castor zinc finger 1	61.9151	1.4047	0.259547	5.41211	6.22854e-08	2.50586e-06
golt1bb	golgi transport 1Bb	64.4725	1.40688	0.339598	4.14277	3.43137e-05	0.000608147
flnb	filamin B, beta (actin binding protein 278)	266.538	1.40818	0.16941	8.31228	9.38785e-17	1.81456e-14
txndc9	thioredoxin domain containing 9	77.263	1.40955	0.24375	5.78278	7.34752e-09	3.70659e-07
tyms	thymidylate synthetase	24.4911	1.41009	0.353132	3.99311	6.52129e-05	0.00104144
ttn.1	titin, tandem duplicate 1	12.3812	1.41087	0.418575	3.37066	0.000749875	0.00780946
flnb	filamin B, beta (actin binding protein 278)	302.137	1.41182	0.165794	8.51546	1.65932e-17	3.66544e-15
ppm1la	protein phosphatase, Mg2+/Mn2+ dependent, 1La	12.5603	1.41223	0.404014	3.49549	0.000473194	0.00536879
kif22	kinesin family member 22	79.1656	1.41296	0.297535	4.74889	2.0454e-06	5.40007e-05
cnot10	CCR4-NOT transcription complex, subunit 10	14.5426	1.41386	0.414958	3.40722	0.000656272	0.00704294
slc6a6a	solute carrier family 6 member 6a	38.5007	1.4142	0.309051	4.57595	4.74073e-06	0.000110633
ank1a	ankyrin 1, erythrocytic a	14.7905	1.41447	0.42689	3.31342	0.000921625	0.00920202
tpm1	tropomyosin 1	15.3686	1.41504	0.415609	3.40475	0.000662254	0.00708452
mcm2	minichromosome maintenance complex component 2	44.332	1.41541	0.397505	3.56072	0.000369835	0.00439213
ENSAMXT00000038049	ENSAMXT00000038049	45.6907	1.41798	0.315259	4.49783	6.86514e-06	0.000151746
mybphb	myosin binding protein Hb	38.2723	1.41959	0.398989	3.55797	0.000373729	0.00443351
si:ch211-210c8.6	si:ch211-210c8.6	15.6011	1.42033	0.42392	3.35047	0.000806735	0.008278
fbln2	fibulin 3	371.568	1.42081	0.20668	6.87442	6.22432e-12	5.69069e-10
si:ch211-210c8.6	si:ch211-210c8.6	23.0033	1.42084	0.39224	3.62236	0.000291923	0.0035934
si:ch211-195m9.3	si:ch211-195m9.3	31.45	1.42168	0.426416	3.33401	0.000856036	0.00866883
rgmb	repulsive guidance molecule BMP co-receptor b	20.9785	1.42297	0.422609	3.36712	0.000759585	0.0078944
lss	lanosterol synthase (2,3-oxidosqualene-lanosterol cyclase)	22.7197	1.42405	0.418005	3.40678	0.000657344	0.00704859
iqsec1b	IQ motif and Sec7 domain ArfGEF 1b	9.03946	1.42592	0.429528	3.31973	0.000901047	0.00902189
ENSAMXT00000036226	ENSAMXT00000036226	15.6784	1.42661	0.426156	3.34763	0.00081505	0.00834887
neto2b	neuropilin (NRP) and tolloid (TLL)-like 2b	41.7056	1.42736	0.302282	4.72195	2.33595e-06	5.99841e-05
ebp	EBP cholestenol delta-isomerase	41.8362	1.42816	0.384972	3.70978	0.000207442	0.00270974
flnb	filamin B, beta (actin binding protein 278)	301.885	1.43015	0.172292	8.3007	1.03498e-16	1.98205e-14
calr3	calreticulin 3	357.752	1.43027	0.168126	8.50712	1.7831e-17	3.89056e-15
dhcr7	7-dehydrocholesterol reductase	75.7255	1.43078	0.289853	4.93622	7.96511e-07	2.3646e-05
prss35	inactive serine protease 35-like	56.5981	1.432	0.314586	4.55202	5.31322e-06	0.000121677
hcar1-4	hydroxycarboxylic acid receptor 1-4	37.0121	1.43216	0.313744	4.56474	5.00103e-06	0.000115349
g2e3	g2/mphase-specific e3 ubiquitin-protein ligase-like	15.804	1.43267	0.405782	3.53064	0.00041456	0.00482139
usp53b	ubiquitin specific peptidase 53b	38.6853	1.43418	0.294637	4.86763	1.12942e-06	3.193e-05
zbtb18	zinc finger and BTB domain containing 18	47.0027	1.43504	0.304708	4.70957	2.48242e-06	6.32884e-05
rap1gap	RAP1 GTPase activating protein	63.8109	1.43595	0.312423	4.59618	4.30307e-06	0.00010223
fbln2	fibulin 4	354.316	1.43685	0.211976	6.77833	1.21573e-11	1.05226e-09
myh7bb	myosin, heavy chain 7B, cardiac muscle, beta b	26.155	1.43707	0.404638	3.5515	0.000383046	0.00452743
sox8	SRY-box transcription factor 8	54.2034	1.43966	0.303604	4.7419	2.11726e-06	5.54902e-05
sult1st3	cytosolic sulfotransferase 3-like	20.5678	1.44028	0.428777	3.35905	0.000782096	0.00808347
prss23	serine protease 23	203.606	1.44271	0.211275	6.82859	8.57537e-12	7.72109e-10
desma	desmin a	209.339	1.44464	0.240875	5.99747	2.00421e-09	1.15153e-07
zbtb18	zinc finger and BTB domain containing 18	44.7996	1.44466	0.314992	4.58633	4.511e-06	0.00010639
ttn.2	titin, tandem duplicate 2	266.584	1.44519	0.191349	7.55265	4.265e-14	5.41731e-12
pcyt2	ethanolamine phosphate cytidylyltransferase-like	24.4153	1.44559	0.373043	3.87514	0.000106565	0.00156094
vwde	von Willebrand factor D and EGF domain-containing protein-like	29.5936	1.44603	0.321464	4.49825	6.85157e-06	0.00015154
fbln2	fibulin 5	348.003	1.4461	0.202078	7.15614	8.29822e-13	8.62942e-11
sult6b1	sulfotransferase family, cytosolic, 6b, member 1	27.8593	1.44623	0.364835	3.96406	7.36859e-05	0.00114639
rpe65b	retinoid isomerohydrolase RPE65 b	87.699	1.44709	0.248411	5.82536	5.699e-09	2.97192e-07
zfp3	zinc finger protein 3 homolog	22.3565	1.44724	0.368905	3.92308	8.7425e-05	0.00132366
dixdc1a	DIX domain containing 1a	15.7373	1.44811	0.407867	3.55045	0.000384566	0.00453786
chrng	cholinergic receptor, nicotinic, gamma	12.3978	1.44902	0.411123	3.52454	0.000424222	0.00491288
olfml3a	olfactomedin-like 3a	75.807	1.45014	0.31675	4.57819	4.6901e-06	0.000109739
fbln2	fibulin 6	211.263	1.45319	0.215705	6.73694	1.61762e-11	1.37633e-09
dla	delta A	11.4743	1.45362	0.404898	3.5901	0.000330552	0.00399169
trim109	tripartite motif containing 109	25.2659	1.45377	0.401949	3.61681	0.000298258	0.00365399
ENSAMXT00000056954	ENSAMXT00000056954	40.6479	1.45509	0.327321	4.44546	8.77028e-06	0.000187224
aamdc	adipogenesis associated, Mth938 domain containing	29.4196	1.4554	0.321238	4.53059	5.88205e-06	0.000132587
col10a1a	collagen, type X, alpha 1a	371.894	1.45618	0.423449	3.43886	0.000584173	0.00641436
akr1b1.1	aldo-keto reductase family 1, member B1 (aldose reductase), tandem duplicate 1	27.3423	1.45652	0.328421	4.43491	9.21108e-06	0.000194995
abcb4	ATP-binding cassette, sub-family B (MDR/TAP), member 5	286.522	1.45711	0.16755	8.69655	3.42122e-18	8.27727e-16
spry1	sprouty homolog 1, antagonist of FGF signaling (Drosophila)	188.568	1.45772	0.181683	8.02346	1.02805e-15	1.70059e-13
cd99l2	CD99 antigen-like protein 2	90.4603	1.46194	0.298783	4.89297	9.93265e-07	2.84883e-05
rasa1a	RAS p21 protein activator (GTPase activating protein) 1a	18.0445	1.46348	0.374286	3.91007	9.22707e-05	0.00138115
slc6a22.2	solute carrier family 6 member 22, tandem duplicate 2	99.5687	1.46349	0.377286	3.87899	0.000104889	0.00153894
ENSAMXT00000047073	ENSAMXT00000047073	24.3155	1.46439	0.359554	4.0728	4.64505e-05	0.00077815
slc6a6a	solute carrier family 6 member 6a	30.83	1.46554	0.372359	3.93583	8.29108e-05	0.00126663
slc6a22.2	solute carrier family 6 member 22, tandem duplicate 2	96.0742	1.46807	0.373962	3.92572	8.6471e-05	0.00131201
abcb4	ATP-binding cassette, sub-family B (MDR/TAP), member 6	188.486	1.46864	0.20469	7.17495	7.23362e-13	7.5889e-11
lmo4a	LIM domain only 4a	40.284	1.46942	0.393088	3.73815	0.000185377	0.0024739
bnip1a	BCL2 interacting protein 1a	34.143	1.46958	0.386893	3.79843	0.000145615	0.0020206
fbln2	fibulin 7	359.526	1.47033	0.204823	7.17854	7.04615e-13	7.4361e-11
gpr180	G protein-coupled receptor 180	29.2104	1.47178	0.348059	4.22853	2.35226e-05	0.000440964
olfml3a	olfactomedin-like 3a	76.6715	1.47245	0.311097	4.73309	2.21125e-06	5.76139e-05
calm3b	calmodulin 3b (phosphorylase kinase, delta)	305.644	1.4736	0.151663	9.71632	2.56902e-22	1.01519e-19
klhl41a	kelch-like family member 41a	12.536	1.47467	0.423961	3.47831	0.000504587	0.00566466
iqgap3	IQ motif containing GTPase activating protein 3	13.119	1.47527	0.42968	3.43342	0.000596027	0.00652237
mtr	5-methyltetrahydrofolate-homocysteine methyltransferase	26.4846	1.47582	0.419509	3.51797	0.000434863	0.00501001
kifc1	kinesin family member C1	53.8329	1.47677	0.328189	4.49973	6.80382e-06	0.000150671
fbln2	fibulin 8	367.778	1.47739	0.2043	7.23147	4.7779e-13	5.21245e-11
cd99l2	CD99 antigen-like protein 2	93.1411	1.47904	0.283234	5.22198	1.77017e-07	6.26428e-06
tpm1	tropomyosin 1	11.5859	1.47993	0.423747	3.4925	0.00047853	0.00542523
mccc2	methylcrotonoyl-CoA carboxylase 2 (beta)	24.9741	1.48309	0.365964	4.05255	5.06629e-05	0.000838448
si:dkey-172j4.3	si:dkey-172j4.3	83.3074	1.48316	0.263466	5.6294	1.80835e-08	8.24538e-07
abi3bpb	ABI family, member 3 (NESH) binding protein b	8.01249	1.48368	0.430141	3.44928	0.000562093	0.00621026
ncoa3	nuclear receptor coactivator 3	41.0261	1.4861	0.314105	4.73123	2.23166e-06	5.80549e-05
ENSPNAT00000038511	ENSPNAT00000038511	14.9767	1.48738	0.429618	3.4621	0.000535974	0.00596197
col11a2	collagen, type XI, alpha 2	106.224	1.48832	0.309968	4.80154	1.57452e-06	4.28445e-05
acta1	actin alpha 1, skeletal muscle	26.3916	1.48986	0.346179	4.30372	1.67957e-05	0.000330569
slc6a22.2	solute carrier family 6 member 22, tandem duplicate 2	107.339	1.49187	0.367047	4.0645	4.81345e-05	0.000802245
nmrk2	nicotinamide riboside kinase 2	23.725	1.49208	0.354285	4.21153	2.53644e-05	0.000470326
col11a2	collagen, type XI, alpha 2	105.124	1.49339	0.311766	4.79011	1.66694e-06	4.48447e-05
naca	nascent polypeptide associated complex subunit alpha	95.011	1.49622	0.426882	3.505	0.000456607	0.00520989
slc35b4	solute carrier family 35 member B4	44.9092	1.49762	0.350121	4.27744	1.89059e-05	0.000366225
g2e3	g2/mphase-specific e3 ubiquitin-protein ligase-like	10.4935	1.49925	0.422028	3.5525	0.000381588	0.0045132
s100w	S100 calcium binding protein W	64.502	1.49993	0.275056	5.45317	4.94804e-08	2.03279e-06
zgc:86709	zgc:86709	17.9768	1.50124	0.422237	3.55543	0.000377355	0.00447057
musk	muscle, skeletal, receptor tyrosine kinase	13.7359	1.50133	0.423009	3.54916	0.00038646	0.00455265
acat2	acetyl-CoA acetyltransferase 3	70.7534	1.50172	0.301453	4.98162	6.30543e-07	1.92162e-05
abcb4	ATP-binding cassette, sub-family B (MDR/TAP), member 7	291.576	1.50187	0.177121	8.47933	2.26489e-17	4.8234e-15
prss36	inactive serine protease 35-like	71.1365	1.50197	0.299083	5.02192	5.11575e-07	1.59179e-05
olfml2a	olfactomedin-like 2A	57.4941	1.50207	0.276698	5.42856	5.68118e-08	2.30974e-06
spry1	sprouty homolog 1, antagonist of FGF signaling (Drosophila)	170.265	1.50238	0.187791	8.00031	1.24106e-15	2.04344e-13
pqbp1	polyglutamine binding protein 1	35.6558	1.50341	0.365924	4.10851	3.98215e-05	0.000688566
fbln2	fibulin 9	368.161	1.50379	0.20925	7.18657	6.64383e-13	7.03238e-11
ENSAMXT00000046590	ENSAMXT00000046590	16.1132	1.50434	0.408276	3.6846	0.000229059	0.00294958
myoc	myocilin-like	34.2883	1.50454	0.400525	3.75642	0.00017236	0.00232726
fdps	farnesyl diphosphate synthase (farnesyl pyrophosphate synthetase, dimethylallyltranstransferase, geranyltranstransferase)	157.123	1.50474	0.270706	5.55859	2.71959e-08	1.18677e-06
fyna	FYN proto-oncogene, Src family tyrosine kinase a	147.121	1.50597	0.240597	6.25929	3.86743e-10	2.57575e-08
tyms	thymidylate synthetase	20.1289	1.50788	0.387814	3.88817	0.000101004	0.00149426
ptpreb	protein tyrosine phosphatase receptor type Eb	8.33889	1.50987	0.430011	3.51123	0.000446032	0.00511166
actl6a	actin-like 6A	47.3638	1.51144	0.300022	5.03774	4.71051e-07	1.47864e-05
uncharacterizedLOC103038104	uncharacterizedLOC103038104	8.14171	1.51401	0.43015	3.51972	0.000431995	0.00498666
rnf24	ring finger protein 24	78.9732	1.51558	0.288721	5.2493	1.52678e-07	5.50708e-06
si:ch211-197h24.8	si:ch211-197h24.8	10.6174	1.5189	0.423803	3.58398	0.000338394	0.00407
frem1b	Fras1 related extracellular matrix 1b	171.805	1.51925	0.19132	7.94085	2.00793e-15	3.15982e-13
abcb4	ATP-binding cassette, sub-family B (MDR/TAP), member 8	275.945	1.52109	0.171507	8.86893	7.38506e-19	2.03604e-16
pld7	phospholipase D family, member 7	20.0697	1.52266	0.366756	4.15168	3.30039e-05	0.000588658
pcdh1b	protocadherin 1b	17.8249	1.52338	0.406299	3.7494	0.000177259	0.00237716
tg	thyroglobulin	11.8906	1.52381	0.411292	3.70493	0.000211448	0.00275464
prodha	proline dehydrogenase (oxidase) 1a	23.0977	1.52424	0.403848	3.77429	0.000160465	0.00218656
ENSAMXT00000051433	ENSAMXT00000051433	28.1456	1.52577	0.353213	4.3197	1.56241e-05	0.000310046
kif22	kinesin family member 22	73.6452	1.52666	0.301401	5.06522	4.07925e-07	1.30284e-05
si:ch211-242b18.1	si:ch211-242b18.1	14.4838	1.52673	0.383172	3.98445	6.76376e-05	0.00107246
fbln2	fibulin 10	359.098	1.53367	0.217099	7.06438	1.61329e-12	1.60719e-10
nusap1	nucleolar and spindle associated protein 1	8.59663	1.53429	0.423013	3.62705	0.000286673	0.00354135
hmgcra	3-hydroxy-3-methylglutaryl-CoA reductase a	146.887	1.53447	0.288146	5.32533	1.00769e-07	3.81259e-06
pdgfrl	platelet-derived growth factor receptor-like	101.229	1.5366	0.324451	4.736	2.17973e-06	5.69596e-05
usp53b	ubiquitin specific peptidase 53b	16.6413	1.53706	0.384413	3.99845	6.37578e-05	0.00102188
sema3b	sema domain, immunoglobulin domain (Ig), short basic domain, secreted, (semaphorin) 3B	187.311	1.53751	0.267562	5.7464	9.11654e-09	4.50945e-07
bnip1a	BCL2 interacting protein 1a	39.4334	1.53897	0.377475	4.07701	4.56182e-05	0.000767823
g2e3	g2/mphase-specific e3 ubiquitin-protein ligase-like	12.4076	1.54042	0.407092	3.78397	0.000154346	0.00211697
mtr	5-methyltetrahydrofolate-homocysteine methyltransferase	22.1941	1.54083	0.430187	3.58178	0.000341261	0.0041017
acss2l	acyl-CoA synthetase short chain family member 2 like	13.4723	1.54115	0.426649	3.61222	0.00030359	0.00371292
dpp3	dipeptidyl-peptidase 3	144.261	1.54116	0.200906	7.67107	1.7057e-14	2.29785e-12
ENSAMXT00000051433	ENSAMXT00000051433	16.3033	1.54289	0.403736	3.82153	0.000132627	0.0018755
cavin4a	caveolae associated protein 4a	61.3082	1.54321	0.33111	4.66071	3.15116e-06	7.83714e-05
adh1	alcohol dehydrogenase 1-like	25.7495	1.54553	0.428433	3.60739	0.00030929	0.00377324
notch1a	notch receptor 1a	37.7507	1.54576	0.381041	4.05669	4.97738e-05	0.000825271
snrpa	small nuclear ribonucleoprotein polypeptide A	22.2076	1.54879	0.354837	4.36479	1.27245e-05	0.000259339
kifc1	kinesin family member C1	57.6048	1.55343	0.324724	4.78386	1.71964e-06	4.60535e-05
samd11	sterile alpha motif domain containing 11	85.2474	1.55469	0.260121	5.97679	2.27578e-09	1.29501e-07
s100v1	S100 calcium binding protein V1	17.024	1.55567	0.359738	4.32444	1.52917e-05	0.000303997
gpr180	G protein-coupled receptor 180	37.5558	1.55673	0.372259	4.18184	2.89154e-05	0.000527642
daam1b	dishevelled associated activator of morphogenesis 1b	29.493	1.55896	0.357244	4.36384	1.27799e-05	0.000260319
[truncated: 320 more rows]

## Sheet: IGF1xCTR
Table S2. List of differentially expressed genes in AA and IGF1 pacu cultured myotubes. AA and IGF1 treatments showed respectively 2318 and 1072 differentially expressed genes compared to CTR group (including redundant genes, due to the sequencing). The genes were considered differentially expressed with adjusted P-value£0.05 and Log2(Fold-change) £-1 and ³1 (2-fold). Blue color indicates genes w…
Gene symbol	Gene name	baseMean	log2FoldChange	lfcSE	stat	pvalue	padj
si:zfos-911d5.4	si:zfos-911d5.4	40.7668	-3.47478	0.33656	-10.3244	5.4656e-25	6.40412e-22			down-regulation
sat1a.2	spermidine/spermine N1-acetyltransferase 1a, duplicate 2	458.623	-3.18142	0.225478	-14.1097	3.31189e-45	2.71641e-41			up-regulation
sat1a.2	spermidine/spermine N1-acetyltransferase 1a, duplicate 2	64.5878	-3.05185	0.260279	-11.7253	9.45365e-32	2.21539e-28
cemip	cell migration inducing hyaluronidase 1	66.7315	-2.82344	0.320224	-8.81708	1.1748e-18	5.66808e-16
si:zfos-911d5.4	si:zfos-911d5.4	18.8395	-2.74783	0.421114	-6.52516	6.79305e-11	7.28321e-09
cemip	cell migration inducing hyaluronidase 2	52.4434	-2.52022	0.373375	-6.74984	1.48006e-11	1.83237e-09
lepb	leptin b	683.039	-2.37026	0.167633	-14.1396	2.166e-45	2.36874e-41
gpam	glycerol-3-phosphate acyltransferase, mitochondrial	612.29	-2.3537	0.19587	-12.0167	2.90505e-33	7.9424e-30
gpam	glycerol-3-phosphate acyltransferase, mitochondrial	602.849	-2.35082	0.193567	-12.1447	6.11961e-34	1.8252e-30
gpam	glycerol-3-phosphate acyltransferase, mitochondrial	614.686	-2.34907	0.198123	-11.8566	1.98877e-32	5.01904e-29
mmp9	matrix metallopeptidase 9	1726.51	-2.32967	0.219592	-10.6091	2.70442e-26	3.54907e-23
slc7a8a	solute carrier family 7 member 8a	98.0559	-2.32735	0.229727	-10.1309	4.02768e-24	4.00425e-21
si:zfos-911d5.4	si:zfos-911d5.4	17.2643	-2.32572	0.427204	-5.44404	5.20846e-08	2.89626e-06
klf9	Kruppel-like factor 9	51.0805	-2.31991	0.349295	-6.64169	3.10106e-11	3.59504e-09
mmp9	matrix metallopeptidase 9	1566.45	-2.3053	0.223561	-10.3117	6.23687e-25	7.05584e-22
slc7a8a	solute carrier family 7 member 8a	113.581	-2.30309	0.242399	-9.50123	2.07424e-21	1.54663e-18
slc7a8a	solute carrier family 7 member 8a	114.988	-2.30308	0.244978	-9.40116	5.39623e-21	3.61305e-18
lepb	leptin b	483.682	-2.2923	0.153318	-14.9512	1.52898e-50	5.01627e-46
lepb	leptin b	392.478	-2.20502	0.228456	-9.65185	4.82781e-22	3.95977e-19
lepb	leptin b	378.129	-2.19122	0.232877	-9.40935	4.99214e-21	3.41212e-18
ENSAMXT00000040342	ENSAMXT00000040342	24.6665	-2.18504	0.368016	-5.93735	2.8966e-09	2.1417e-07
abca1	ATP-binding cassette, sub-family A (ABC1), member 1	367.841	-2.14332	0.274015	-7.82191	5.20277e-15	1.11564e-12
abca1	ATP-binding cassette, sub-family A (ABC1), member 1	363.743	-2.13883	0.274448	-7.79322	6.53228e-15	1.37379e-12
ENSAMXT00000050773	ENSAMXT00000050773	19.6371	-2.1287	0.38027	-5.59786	2.17011e-08	1.30877e-06
tgm1l2	transglutaminase 1 like 2	41.1381	-2.0994	0.362014	-5.79922	6.66243e-09	4.58325e-07
ENSAMXT00000050773	ENSAMXT00000050773	21.9937	-2.07753	0.383731	-5.41403	6.16215e-08	3.34866e-06
mphosph8	M-phase phosphoprotein 8-like	31.6138	-2.0745	0.358378	-5.78858	7.09834e-09	4.81162e-07
arrdc2	arrestin domain containing 2	308.66	-2.05914	0.223711	-9.20443	3.43475e-20	2.04886e-17
ctdsp2	CTD (carboxy-terminal domain, RNA polymerase II, polypeptide A) small phosphatase 2	91.9733	-2.02708	0.280907	-7.2162	5.34616e-13	8.68301e-11
slc7a6	solute carrier family 7 member 6	94.4597	-2.02311	0.296141	-6.83156	8.39985e-12	1.09794e-09
slc7a6	solute carrier family 7 member 6	90.1358	-2.01445	0.292882	-6.87803	6.06874e-12	8.15996e-10
abca1	ATP-binding cassette, sub-family A (ABC1), member 1	113.72	-1.97318	0.314116	-6.28168	3.3494e-10	3.09541e-08
slc7a6	solute carrier family 7 member 6	90.7688	-1.96902	0.332228	-5.92672	3.09037e-09	2.25811e-07
pamr1	peptidase domain containing associated with muscle regeneration 1	731.031	-1.95559	0.247209	-7.91069	2.55974e-15	6.08551e-13
bdkrb2	bradykinin receptor B2	201.982	-1.95008	0.200433	-9.72935	2.26035e-22	1.90148e-19
abca1	ATP-binding cassette, sub-family A (ABC1), member 1	115.547	-1.9489	0.312976	-6.22699	4.75485e-10	4.21769e-08
mphosph8	M-phase phosphoprotein 8-like	29.896	-1.94696	0.37911	-5.1356	2.8125e-07	1.33149e-05
abcc6a	ATP-binding cassette, sub-family C (CFTR/MRP), member 6a	55.9265	-1.93794	0.32403	-5.98074	2.22126e-09	1.67915e-07
ENSAMXT00000050773	ENSAMXT00000050773	10.269	-1.90863	0.39442	-4.83907	1.30447e-06	5.25761e-05
igfbp6a	insulin-like growth factor binding protein 6a	17.2869	-1.90624	0.401027	-4.7534	2.0002e-06	7.68413e-05
mphosph8	M-phase phosphoprotein 8-like	26.0355	-1.90378	0.385742	-4.93538	7.99959e-07	3.38646e-05
slc7a6	solute carrier family 7 member 6	27.951	-1.89156	0.385563	-4.90598	9.29629e-07	3.88526e-05
cyb561	cytochrome b561	78.327	-1.86769	0.26044	-7.17127	7.43049e-13	1.18917e-10
cobll1a	cordon-bleu WH2 repeat protein-like 1a	35.531	-1.86262	0.405724	-4.59084	4.41456e-06	0.000154406
selenop	selenoprotein P	2081.39	-1.8612	0.149744	-12.4292	1.81396e-35	6.61247e-32
slc7a6	solute carrier family 7 member 6	63.318	-1.85719	0.328579	-5.65221	1.58399e-08	9.84237e-07
cxcr4b	chemokine (C-X-C motif), receptor 4b	43.7982	-1.85452	0.307696	-6.02712	1.66905e-09	1.31314e-07
klf9	Kruppel-like factor 9	25.6918	-1.8439	0.411418	-4.48181	7.40133e-06	0.000243066
ccdc3a	coiled-coil domain containing 3a	40.2177	-1.84161	0.370743	-4.96734	6.7877e-07	2.93787e-05
selenop	selenoprotein P	2293.01	-1.83763	0.159118	-11.5488	7.48281e-31	1.36387e-27
slc7a6	solute carrier family 7 member 6	65.9182	-1.83572	0.293147	-6.26213	3.79757e-10	3.45127e-08
slc7a6	solute carrier family 7 member 6	45.1907	-1.83246	0.331713	-5.52425	3.30898e-08	1.92144e-06
slc1a1	excitatory amino acid transporter 3-like	20.4445	-1.83078	0.356811	-5.13096	2.88266e-07	1.35883e-05
si:dkey-21o22.2	si:dkey-21o22.2	32.8461	-1.8172	0.346842	-5.23927	1.61215e-07	8.08739e-06
slc7a6	solute carrier family 7 member 6	40.7942	-1.81488	0.351792	-5.15895	2.48332e-07	1.19989e-05
ENSAMXT00000006031	ENSAMXT00000006031	2033.36	-1.78438	0.153716	-11.6083	3.74123e-31	7.22013e-28
znf143b	zinc finger protein 143b	2334.79	-1.78334	0.154629	-11.533	8.99538e-31	1.55327e-27
htra3	HtrA serine peptidase 3	502.663	-1.78224	0.143292	-12.4378	1.62916e-35	6.61247e-32
ENSAMXT00000006031	ENSAMXT00000006031	2046.05	-1.77946	0.15707	-11.3291	9.42133e-30	1.47188e-26
znf143b	zinc finger protein 143b	2329.45	-1.77409	0.152704	-11.6178	3.347e-31	6.86303e-28
si:dkey-21o22.2	si:dkey-21o22.2	25.2528	-1.76145	0.384749	-4.57819	4.69027e-06	0.000162148
cobll1a	cordon-bleu WH2 repeat protein-like 1a	83.025	-1.75466	0.322713	-5.43722	5.41181e-08	2.98907e-06
ENSAMXT00000048738	ENSAMXT00000048738	22.751	-1.75358	0.374257	-4.68549	2.79288e-06	0.00010307
slc7a6	solute carrier family 7 member 6	21.1834	-1.74936	0.391955	-4.46316	8.07578e-06	0.000262587
ccdc3a	coiled-coil domain containing 3a	31.1949	-1.74242	0.35377	-4.92528	8.42388e-07	3.54321e-05
afap1l1a	actin filament associated protein 1-like 1a	185.263	-1.71585	0.262666	-6.53244	6.4707e-11	6.98325e-09
tmcc1	transmembrane and coiled-coil domain family 1	11.8343	-1.71489	0.380953	-4.50157	6.74548e-06	0.000224676
ENSAMXT00000050754	ENSAMXT00000050754	88.6059	-1.70937	0.352563	-4.84842	1.24448e-06	5.0282e-05
htra3	HtrA serine peptidase 4	159.298	-1.70684	0.197113	-8.65918	4.75178e-18	2.06636e-15
cobll1a	cordon-bleu WH2 repeat protein-like 1a	75.0318	-1.70345	0.242307	-7.03011	2.06373e-12	3.06365e-10
ctdsp2	CTD (carboxy-terminal domain, RNA polymerase II, polypeptide A) small phosphatase 2	45.0533	-1.69565	0.312614	-5.42409	5.82503e-08	3.17983e-06
afap1l1a	actin filament associated protein 1-like 1a	176.673	-1.68757	0.271011	-6.22693	4.7566e-10	4.21769e-08
pde5ab	phosphodiesterase 5A, cGMP-specific, b	26.0826	-1.68251	0.367106	-4.58319	4.57941e-06	0.000159154
daam2	dishevelled associated activator of morphogenesis 2	108.687	-1.67479	0.297033	-5.6384	1.71635e-08	1.05846e-06
ppp1r12b	protein phosphatase 1 regulatory subunit 12B-like	19.2428	-1.67147	0.35375	-4.72501	2.30107e-06	8.68738e-05
kcna10	potassium voltage-gated channel, shaker-related subfamily, member 10	82.6752	-1.66843	0.245157	-6.80555	1.00662e-11	1.2951e-09
afap1l1a	actin filament associated protein 1-like 1a	176.544	-1.66687	0.266654	-6.25106	4.07686e-10	3.67455e-08
cdkn1d	cyclin-dependent kinase inhibitor 1D	18.8847	-1.66248	0.395755	-4.20077	2.66012e-05	0.000747842
tnfrsf6b	tumor necrosis factor receptor superfamily member 6B-like	120.229	-1.658	0.267724	-6.19296	5.90455e-10	5.16578e-08
anpep	amino peptidase N-like	79.8897	-1.65028	0.257605	-6.40626	1.49136e-10	1.50088e-08
igfbp1a	insulin-like growth factor binding protein 1a	372.573	-1.64926	0.244954	-6.73292	1.6629e-11	2.01315e-09
pik3ip1	phosphoinositide-3-kinase interacting protein	434.8	-1.64797	0.174882	-9.42333	4.37012e-21	3.11685e-18
gask1b	golgi associated kinase 1B	28.2667	-1.64561	0.370724	-4.43892	9.0413e-06	0.000287987
sox4a	SRY-box transcription factor 4a	109.06	-1.64259	0.231172	-7.10549	1.19895e-12	1.86422e-10
ENSAMXT00000034735	ENSAMXT00000034735	22.8999	-1.63755	0.390338	-4.19522	2.72608e-05	0.000763117
znf385a	zinc finger protein 385A	140.167	-1.61797	0.266561	-6.06978	1.28082e-09	1.01993e-07
bada	BCL2 associated agonist of cell death a	42.163	-1.6156	0.288524	-5.59952	2.14945e-08	1.3035e-06
ENSPNAT00000029921	ENSPNAT00000029921	145.215	-1.61216	0.216671	-7.44059	1.00237e-13	1.82698e-11
si:dkey-21o22.2	si:dkey-21o22.2	26.4546	-1.61209	0.378048	-4.26426	2.0057e-05	0.000580273
adamtsl5	ADAMTS like 5	35.2829	-1.61087	0.354248	-4.5473	5.43395e-06	0.000184935
znf385a	zinc finger protein 385A	139.629	-1.59952	0.267649	-5.9762	2.28406e-09	1.7187e-07
znf385a	zinc finger protein 385A	139.526	-1.59923	0.263756	-6.06328	1.33374e-09	1.0595e-07
ENSPNAT00000029921	ENSPNAT00000029921	164.177	-1.59719	0.207613	-7.69312	1.43592e-14	2.85513e-12
bada	BCL2 associated agonist of cell death a	42.3467	-1.59527	0.291319	-5.47603	4.34981e-08	2.44364e-06
tnfrsf6b	tumor necrosis factor receptor superfamily member 6B-like	185.148	-1.58984	0.236805	-6.71373	1.8971e-11	2.27153e-09
akirin2	akirin-2-like	14.6783	-1.58862	0.394933	-4.0225	5.75844e-05	0.00143232
ENSPNAT00000014146	ENSPNAT00000014146	11.9915	-1.58544	0.426012	-3.72159	0.000197972	0.00391033
etv4	ETS variant transcription factor 4	161.325	-1.58494	0.17958	-8.82578	1.08701e-18	5.32278e-16
igfbp1a	insulin-like growth factor binding protein 1a	198.444	-1.58348	0.255872	-6.18855	6.07218e-10	5.27027e-08
ENSPNAT00000029921	ENSPNAT00000029921	124.205	-1.583	0.224381	-7.05496	1.72653e-12	2.61032e-10
znf385a	zinc finger protein 385A	132.276	-1.56974	0.289365	-5.42478	5.80272e-08	3.17293e-06
angptl7	angiopoietin-like 7	616.093	-1.56919	0.163679	-9.58704	9.06459e-22	7.08074e-19
anpep	amino peptidase N-like	32.641	-1.56341	0.346912	-4.50665	6.58578e-06	0.00021958
ENSAMXT00000056092	ENSAMXT00000056092	197.295	-1.56257	0.341928	-4.56987	4.88031e-06	0.000167482
ENSAMXT00000048486	ENSAMXT00000048486	245.934	-1.56166	0.329784	-4.7354	2.18628e-06	8.32104e-05
ENSPNAT00000032636	ENSPNAT00000032636	90.7901	-1.56158	0.228653	-6.82946	8.52364e-12	1.1097e-09
rbpms2b	RNA binding protein, mRNA processing factor 2b	13.8757	-1.56141	0.400915	-3.89461	9.83579e-05	0.00221504
ENSPNAT00000036621	ENSPNAT00000036621	39.7476	-1.56114	0.311029	-5.01928	5.18642e-07	2.30877e-05
plxdc1	plexin domain containing 1	112.074	-1.55532	0.238494	-6.52142	6.96444e-11	7.39447e-09
ENSAMXT00000029751	ENSAMXT00000029751	26.484	-1.53982	0.338147	-4.5537	5.27112e-06	0.000180141
ENSPNAT00000009746	ENSPNAT00000009746	15.4105	-1.53962	0.379558	-4.05636	4.98429e-05	0.00126567
ENSPNAT00000014146	ENSPNAT00000014146	16.1229	-1.53513	0.407418	-3.76795	0.000164594	0.00338771
ivns1abpb	influenza virus NS1A binding protein b	88.2839	-1.53499	0.32394	-4.73849	2.15314e-06	8.21397e-05
limk1b	LIM domain kinase 1b	32.6541	-1.53467	0.344432	-4.45564	8.3642e-06	0.000270357
tnfrsf6b	tumor necrosis factor receptor superfamily member 6B-like	142.645	-1.53454	0.295783	-5.18804	2.12518e-07	1.04375e-05
rbpms2b	RNA binding protein, mRNA processing factor 2b	13.4705	-1.52712	0.382674	-3.99066	6.58909e-05	0.00160639
lrrn4	leucine rich repeat neuronal protein 4-like	70.7284	-1.5271	0.257535	-5.92968	3.03517e-09	2.22769e-07
igfbp1a	insulin-like growth factor binding protein 1a	203.997	-1.52308	0.260482	-5.84716	5.00031e-09	3.52796e-07
ENSPNAT00000027748	ENSPNAT00000027748	15.512	-1.52295	0.384673	-3.95908	7.52403e-05	0.00177845
tnfrsf6b	tumor necrosis factor receptor superfamily member 6B-like	207.565	-1.52163	0.255499	-5.95551	2.5926e-09	1.93754e-07
myct1a	myc target 1a	82.1028	-1.52131	0.336457	-4.52155	6.13894e-06	0.000206148
sema3e	sema domain, immunoglobulin domain (Ig), short basic domain, secreted, (semaphorin) 3E	283.865	-1.52116	0.221201	-6.87681	6.12071e-12	8.19626e-10
angptl7	angiopoietin-like 7	734.967	-1.52096	0.172618	-8.81111	1.23916e-18	5.89192e-16
myct1a	myc target 1a	72.1903	-1.52071	0.330192	-4.60554	4.1139e-06	0.000145128
daam2	dishevelled associated activator of morphogenesis 2	417.125	-1.51933	0.217172	-6.99597	2.63425e-12	3.85824e-10
daam2	dishevelled associated activator of morphogenesis 2	391.887	-1.51623	0.229295	-6.61256	3.77738e-11	4.2587e-09
lepa	leptin a	112.246	-1.51525	0.368434	-4.11268	3.91098e-05	0.00103144
ENSAMXT00000031052	ENSAMXT00000031052	367.059	-1.51485	0.190727	-7.94249	1.9816e-15	4.88814e-13
irs2a	insulin receptor substrate 2a	43.9274	-1.51401	0.309266	-4.89551	9.80528e-07	4.07721e-05
igfbp1a	insulin-like growth factor binding protein 1a	289.509	-1.51353	0.268147	-5.64439	1.65769e-08	1.02614e-06
etv4	ETS variant transcription factor 4	143.345	-1.50707	0.186064	-8.09971	5.50881e-16	1.50611e-13
etv4	ETS variant transcription factor 4	156.543	-1.50672	0.174298	-8.64451	5.40352e-18	2.30232e-15
ENSPNAT00000036621	ENSPNAT00000036621	41.5524	-1.50529	0.294119	-5.11794	3.08884e-07	1.44152e-05
pik3ip1	phosphoinositide-3-kinase interacting protein	439.163	-1.50513	0.190291	-7.90959	2.58243e-15	6.09529e-13
antxr1a	ankyrin repeat domain 1a (cardiac muscle)	838.009	-1.4973	0.182781	-8.1918	2.5735e-16	7.74601e-14
ENSAMXT00000037174	ENSAMXT00000037174	150.56	-1.49455	0.177318	-8.42864	3.49713e-17	1.36588e-14
cish	cytokine inducible SH2-containing protein	17.7808	-1.49339	0.402078	-3.71418	0.000203863	0.004005
bmp16	bone morphogenetic protein 16	71.1854	-1.49296	0.275886	-5.41152	6.24917e-08	3.37764e-06
si:dkey-21o22.2	si:dkey-21o22.2	22.0239	-1.49281	0.39026	-3.82516	0.000130688	0.0028097
antxr1a	ankyrin repeat domain 1a (cardiac muscle)	877.846	-1.48865	0.17605	-8.45583	2.77115e-17	1.09537e-14
ENSPNAT00000003098	ENSPNAT00000003098	12.9295	-1.48795	0.403112	-3.69116	0.000223231	0.00430557
fabp11a	fatty acid binding protein 11a	1119.37	-1.4869	0.212691	-6.99091	2.73113e-12	3.98235e-10
cnstb	consortin, connexin sorting protein b	11.3471	-1.48446	0.405693	-3.65907	0.000253127	0.0047755
axl	AXL receptor tyrosine kinase	88.3343	-1.47934	0.256762	-5.76151	8.33646e-09	5.51416e-07
antxr1a	ankyrin repeat domain 1a (cardiac muscle)	733.389	-1.47636	0.1806	-8.17478	2.96412e-16	8.81212e-14
wdr62	WD repeat domain 62	539.668	-1.47531	0.156705	-9.4146	4.74905e-21	3.31504e-18
podn	podocan	803.494	-1.47455	0.14314	-10.3015	6.93838e-25	7.58781e-22
si:dkey-21o22.2	si:dkey-21o22.2	19.4256	-1.471	0.419437	-3.50709	0.000453031	0.00763774
axl	AXL receptor tyrosine kinase	128.631	-1.46736	0.250458	-5.85869	4.66541e-09	3.30589e-07
anpep	amino peptidase N-like	25.01	-1.46588	0.362671	-4.04191	5.30175e-05	0.00132981
daam2	dishevelled associated activator of morphogenesis 2	425.938	-1.46398	0.233614	-6.26665	3.68899e-10	3.3619e-08
bmp16	bone morphogenetic protein 16	85.6138	-1.45981	0.268644	-5.43398	5.51116e-08	3.03372e-06
wu:fb18f06	wu:fb18f06	145.169	-1.45907	0.229224	-6.36527	1.9495e-10	1.90355e-08
etv4	ETS variant transcription factor 4	103.116	-1.45905	0.190632	-7.65376	1.9518e-14	3.81159e-12
ENSAMXT00000050754	ENSAMXT00000050754	207.143	-1.45628	0.422983	-3.44289	0.000575539	0.00922437
sall2	spalt-like transcription factor 2	116.916	-1.45179	0.200032	-7.25778	3.93485e-13	6.65436e-11
axl	AXL receptor tyrosine kinase	195.587	-1.44991	0.172091	-8.42524	3.60009e-17	1.38955e-14
podn	podocan	816.347	-1.44851	0.143347	-10.1049	5.2536e-24	5.06941e-21
endd1	endonuclease domain-containing 1 protein-like	272.335	-1.44762	0.279296	-5.18311	2.18219e-07	1.06856e-05
gpx1b	glutathione peroxidase 1b	59.5702	-1.44318	0.223697	-6.45148	1.10761e-10	1.14272e-08
daam2	dishevelled associated activator of morphogenesis 2	389.852	-1.44282	0.207142	-6.96535	3.27593e-12	4.63262e-10
wdr62	WD repeat domain 62	533.726	-1.44273	0.161032	-8.95932	3.2668e-19	1.70123e-16
ENSPNAT00000006613	ENSPNAT00000006613	18.9871	-1.44179	0.386954	-3.726	0.000194539	0.00385757
ENSAMXT00000031052	ENSAMXT00000031052	366.345	-1.4385	0.213342	-6.74269	1.55481e-11	1.9105e-09
rnf180	ring finger protein 180	56.2356	-1.43847	0.259143	-5.5509	2.84207e-08	1.67102e-06
ivns1abpb	influenza virus NS1A binding protein b	86.5007	-1.43336	0.335721	-4.26951	1.95903e-05	0.000567773
podn	podocan	808.848	-1.4332	0.137959	-10.3885	2.79587e-25	3.39729e-22
klhl24	kelch-like protein 24	333.8	-1.4329	0.205265	-6.98075	2.93616e-12	4.22497e-10
mmp13b	matrix metallopeptidase 13b	253.154	-1.4322	0.201893	-7.09387	1.30413e-12	2.00873e-10
tpp2	tripeptidyl peptidase 2	32.3478	-1.43004	0.350498	-4.08002	4.50316e-05	0.00116698
ENSPNAT00000040899	ENSPNAT00000040899	79.8995	-1.42993	0.223172	-6.40729	1.48132e-10	1.49997e-08
tpp2	tripeptidyl peptidase 2	85.8182	-1.42452	0.213281	-6.6791	2.40415e-11	2.82707e-09
ENSPNAT00000040899	ENSPNAT00000040899	81.6417	-1.42332	0.229921	-6.19047	5.99852e-10	5.23403e-08
fabp11a	fatty acid binding protein 11a	74.6646	-1.42213	0.273439	-5.20091	1.98314e-07	9.7986e-06
tpp2	tripeptidyl peptidase 2	86.3355	-1.42024	0.206799	-6.86772	6.52347e-12	8.70008e-10
ENSPNAT00000003098	ENSPNAT00000003098	11.297	-1.41793	0.406768	-3.48585	0.000490585	0.00811655
cnstb	consortin, connexin sorting protein b	16.9071	-1.41787	0.37171	-3.81446	0.000136484	0.00290198
znf710a	zinc finger protein 710a	26.3427	-1.41781	0.329298	-4.30556	1.66566e-05	0.000494542
plxdc1	plexin domain containing 1	129.958	-1.41673	0.217764	-6.5058	7.72819e-11	8.17892e-09
apoeb	apolipoprotein Eb	2862.91	-1.41598	0.385933	-3.66899	0.000243514	0.00462874
podn	podocan	812.29	-1.41487	0.13812	-10.2438	1.26168e-24	1.33526e-21
gmfg	glia maturation factor gamma	11.4713	-1.41467	0.422903	-3.34514	0.000822412	0.0121924
anpep	amino peptidase N-like	45.8314	-1.41228	0.32873	-4.29617	1.73776e-05	0.000511781
aph1b	APH1B gamma secretase subunit	17.8443	-1.40943	0.361774	-3.89588	9.78413e-05	0.00220921
aopep	amino peptidase N-like	250.139	-1.40315	0.208805	-6.71993	1.81817e-11	2.185e-09
hbp1	HMG-box transcription factor 1	285.588	-1.40293	0.170063	-8.2495	1.59055e-16	5.01756e-14
daam2	dishevelled associated activator of morphogenesis 2	244.364	-1.4015	0.230895	-6.06989	1.28e-09	1.01993e-07
si:dkey-21o22.2	si:dkey-21o22.2	10.7341	-1.39989	0.413048	-3.38916	0.000701059	0.0107415
bmp16	bone morphogenetic protein 16	91.0763	-1.39764	0.275714	-5.06917	3.99556e-07	1.8156e-05
endd1	endonuclease domain-containing 1 protein-like	474.293	-1.39691	0.282136	-4.95121	7.37537e-07	3.15477e-05
ENSPNAT00000040899	ENSPNAT00000040899	80.6628	-1.3949	0.235084	-5.93362	2.96334e-09	2.17985e-07
aopep	amino peptidase N-like	188.284	-1.39384	0.199779	-6.97693	3.01709e-12	4.30368e-10
dspa	desmoplakin a	135.785	-1.39371	0.240381	-5.79791	6.71483e-09	4.59917e-07
tbcelb	tubulin folding cofactor E-like b	106.41	-1.39369	0.202377	-6.88661	5.71378e-12	7.77833e-10
rnf180	ring finger protein 180	31.1714	-1.39293	0.361842	-3.84956	0.000118332	0.0025847
akap12b	A kinase (PRKA) anchor protein 12b	1437.29	-1.38952	0.225467	-6.16284	7.14523e-10	6.10471e-08
akap12b	A kinase (PRKA) anchor protein 12b	1451.15	-1.38598	0.226216	-6.12681	8.96612e-10	7.485e-08
limk1b	LIM domain kinase 1b	11.4605	-1.38512	0.399439	-3.46767	0.000524994	0.00856916
slc1a2	excitatory amino acid transporter 3-like	12.0888	-1.38301	0.420003	-3.29286	0.000991746	0.0140428
si:dkey-40m6.8	si:dkey-40m6.8	55.9953	-1.37927	0.295894	-4.66137	3.14116e-06	0.000114231
dspa	desmoplakin a	203.469	-1.37881	0.234794	-5.87243	4.29448e-09	3.0629e-07
adamtsl5	ADAMTS like 5	60.9992	-1.37462	0.34087	-4.03267	5.51457e-05	0.00137479
dspa	desmoplakin a	199.956	-1.37449	0.231884	-5.92746	3.07656e-09	2.25303e-07
fabp11a	fatty acid binding protein 11a	400.98	-1.37267	0.220058	-6.23775	4.43905e-10	3.97913e-08
igfbp1a	insulin-like growth factor binding protein 1a	383.148	-1.37254	0.203988	-6.72854	1.71377e-11	2.06711e-09
ENSAMXT00000033625	ENSAMXT00000033625	50.8308	-1.37041	0.350607	-3.90867	9.28052e-05	0.00211883
ENSPNAT00000039017	ENSPNAT00000039017	24.465	-1.3695	0.371083	-3.69055	0.000223768	0.00431338
klhl24	kelch-like protein 24	305.371	-1.36919	0.216738	-6.31728	2.66212e-10	2.53156e-08
podn	podocan	781.168	-1.36846	0.138287	-9.89579	4.34176e-23	3.95679e-20
fbxo32	F-box protein 32	129.821	-1.36654	0.187971	-7.26996	3.59607e-13	6.11295e-11
tpp2	tripeptidyl peptidase 2	78.8742	-1.36538	0.216327	-6.31164	2.76091e-10	2.59541e-08
limk1b	LIM domain kinase 1b	11.5703	-1.36477	0.405314	-3.3672	0.000759355	0.0114018
sertm1	Serine rich and transmembrane domain containing 1	10.4732	-1.36423	0.413426	-3.29981	0.000967493	0.0138041
tbcelb	tubulin folding cofactor E-like b	21.9365	-1.36275	0.408655	-3.33473	0.000853837	0.0125561
fbxo32	F-box protein 33	59.8732	-1.36109	0.311222	-4.37336	1.22349e-05	0.000376551
MYO1D	myosin 1D	61.1238	-1.35852	0.256476	-5.29689	1.17793e-07	6.04783e-06
ENSPNAT00000031077	ENSPNAT00000031077	13.579	-1.35719	0.40248	-3.37207	0.000746055	0.0112588
ms4a4	membrane-spanning4-domains subfamily A member 4A-like	136.969	-1.35587	0.215755	-6.28428	3.29377e-10	3.06125e-08
akap12b	A kinase (PRKA) anchor protein 12b	1479.83	-1.35219	0.222703	-6.07173	1.26536e-09	1.01253e-07
adamtsl5	ADAMTS like 5	60.3765	-1.35125	0.351512	-3.84412	0.000120988	0.00263222
oaz2a	ornithine decarboxylase antizyme 2a	313.422	-1.35072	0.177793	-7.59714	3.0275e-14	5.74141e-12
daam2	dishevelled associated activator of morphogenesis 2	298.901	-1.35054	0.224397	-6.01853	1.76007e-09	1.36512e-07
akap12b	A kinase (PRKA) anchor protein 12b	1493.53	-1.35023	0.223408	-6.0438	1.50521e-09	1.18709e-07
map1sa	microtubule-associated protein 1Sa	136.662	-1.34736	0.199225	-6.76301	1.35154e-11	1.6796e-09
endd1	endonuclease domain-containing 1 protein-like	523.343	-1.34705	0.263998	-5.10251	3.35186e-07	1.55103e-05
tyro3	TYRO3 protein tyrosine kinase	98.6766	-1.34543	0.210841	-6.38127	1.75625e-10	1.7303e-08
carmil1	F-actin-uncappingprotein LRRC16A-like	29.8383	-1.34355	0.343962	-3.90611	9.37954e-05	0.00213804
klhl24	kelch-like protein 24	291.806	-1.34165	0.212995	-6.299	2.99576e-10	2.80014e-08
bada	BCL2 associated agonist of cell death a	23.9847	-1.34119	0.317771	-4.22063	2.43618e-05	0.0006926
rxfp3	relaxin-3 receptor 1-like	12.6924	-1.3394	0.386284	-3.46739	0.000525534	0.00857105
gask1b	golgi associated kinase 1B	49.9179	-1.33701	0.347861	-3.84351	0.000121287	0.00263697
stra6	stimulated by retinoic acid gene 6 protein homolog	81.0304	-1.33669	0.269147	-4.96638	6.82136e-07	2.94855e-05
si:ch73-138n13.1	si:ch73-138n13.1	282.901	-1.33665	0.171429	-7.79712	6.33364e-15	1.34061e-12
rnf180	ring finger protein 180	64.1442	-1.33549	0.240391	-5.55552	2.76786e-08	1.6303e-06
endd1	endonuclease domain-containing 1 protein-like	444.326	-1.33449	0.278211	-4.79667	1.61322e-06	6.32335e-05
stra6	stimulated by retinoic acid gene 6 protein homolog	48.9956	-1.334	0.304334	-4.38335	1.16867e-05	0.000361374
ENSPNAT00000003098	ENSPNAT00000003098	12.655	-1.3309	0.404692	-3.28866	0.00100664	0.0142169
itga11b	integrin, alpha 11b	1511.38	-1.32837	0.260734	-5.09472	3.49248e-07	1.60703e-05
oaz2a	ornithine decarboxylase antizyme 2a	299.707	-1.32529	0.172264	-7.6934	1.43281e-14	2.85513e-12
ENSPNAT00000016716	ENSPNAT00000016716	15.6961	-1.32515	0.405345	-3.2692	0.00107853	0.0150638
mov10a	Mov10 RISC complex RNA helicase a	956.648	-1.32126	0.103791	-12.73	4.03004e-37	2.57972e-33
mex3a	mex-3RNA binding family member A	14.4458	-1.32118	0.417554	-3.1641	0.00155565	0.020181
il34	interleukin 34	16.0083	-1.3197	0.410599	-3.21409	0.00130857	0.017559
fbxo32	F-box protein 34	101.347	-1.31965	0.207896	-6.34762	2.18666e-10	2.10999e-08
mov10a	Mov10 RISC complex RNA helicase a	959.286	-1.31826	0.103656	-12.7177	4.71784e-37	2.57972e-33
mst1rb	macrophage stimulating 1 receptor b	207.523	-1.31603	0.166446	-7.90665	2.64414e-15	6.15242e-13
cst14b.1	cystatin 14b, tandem duplicate 1	13.528	-1.31517	0.395059	-3.32904	0.000871451	0.0127409
epb41a	erythrocyte membrane protein band 4.1a	76.7843	-1.3149	0.242947	-5.41227	6.22303e-08	3.36906e-06
unm_sa1614	un-named sa1614	10.0217	-1.31479	0.419766	-3.13219	0.00173506	0.0219022
anpep	amino peptidase N-like	38.3588	-1.31337	0.358865	-3.65979	0.000252422	0.00476494
aspa	aspartoacylase	99.7212	-1.30983	0.21217	-6.17349	6.67988e-10	5.72202e-08
irs2b	insulin receptor substrate 2-B-like	42.1296	-1.30829	0.32889	-3.97791	6.95242e-05	0.0016698
esco2	establishment of sister chromatid cohesion N-acetyltransferase 2	20.2918	-1.30693	0.379645	-3.44249	0.000576375	0.00923326
il34	interleukin 34	29.4236	-1.30609	0.35522	-3.67684	0.000236138	0.0045147
ift43	intraflagellar transport 43 homolog (Chlamydomonas)	33.5395	-1.30574	0.365723	-3.5703	0.000356568	0.00627591
pim1	Pim-1 proto-oncogene, serine/threonine kinase	31.2581	-1.30524	0.360028	-3.62538	0.000288533	0.00527364
tgm2b	transglutaminase 2b	61.1702	-1.30337	0.395721	-3.29366	0.000988917	0.0140088
adamtsl5	ADAMTS like 5	58.4578	-1.30332	0.34942	-3.72994	0.000191525	0.00381283
zgc:195173	zgc:195173	494.2	-1.30062	0.150215	-8.65834	4.78674e-18	2.06636e-15
tgm2b	transglutaminase 2b	67.4782	-1.29897	0.400262	-3.24531	0.00117324	0.0161113
lrrc32	leucine rich repeat containing 32	120.611	-1.29741	0.24822	-5.22686	1.72416e-07	8.60976e-06
tg	thyroglobulin	21.0319	-1.2974	0.332317	-3.9041	9.45776e-05	0.00214882
ing1	inhibitor of growth family, member 1	14.3205	-1.29634	0.374074	-3.46547	0.0005293	0.00861801
il11a	interleukin 11a	68.6278	-1.29615	0.392783	-3.2999	0.000967189	0.0138041
akirin2	akirin-2-like	17.2224	-1.29339	0.366919	-3.525	0.000423487	0.00725249
endd1	endonuclease domain-containing 1 protein-like	91.6078	-1.29282	0.339027	-3.81333	0.000137109	0.00290996
pcnx1	pecanex 1	206.807	-1.29254	0.200282	-6.4536	1.09222e-10	1.13397e-08
si:ch211-239f4.1	si:ch211-239f4.1	32.9721	-1.29165	0.382983	-3.37261	0.000744587	0.0112418
rnf180	ring finger protein 180	39.08	-1.28971	0.326619	-3.94868	7.85845e-05	0.00184817
anpep	amino peptidase N-like	40.3163	-1.28854	0.372648	-3.4578	0.000544602	0.00882773
rab40b	RAB40B, member RAS oncogene family	80.6772	-1.28713	0.289043	-4.45307	8.46495e-06	0.000273345
csrp2	cysteine and glycine-rich protein 2	61.1061	-1.28705	0.286463	-4.49292	7.02547e-06	0.00023282
csdc2	cold shock domain containing C2, RNA binding a	137.662	-1.28677	0.202477	-6.35513	2.08249e-10	2.02137e-08
pcnx1	pecanex 1	292.005	-1.28441	0.210569	-6.09969	1.06272e-09	8.67127e-08
pcnx1	pecanex 1	302.907	-1.28084	0.212932	-6.01528	1.79578e-09	1.38625e-07
epb41a	erythrocyte membrane protein band 4.1a	122.255	-1.27968	0.256146	-4.99589	5.85652e-07	2.57217e-05
si:dkey-118k5.3	si:dkey-118k5.3	18.8965	-1.27959	0.378074	-3.38451	0.000713054	0.0108683
endd1	endonuclease domain-containing 1 protein-like	159.145	-1.27941	0.276616	-4.62521	3.7421e-06	0.000133013
mfap5	microfibril associated protein 5	316.794	-1.27932	0.23054	-5.54921	2.8696e-08	1.67818e-06
sh3d19	SH3 domain-containing protein 19-like	55.2896	-1.27778	0.335845	-3.80467	0.000141994	0.00299969
slc25a32a	solute carrier family 25 member 32a	29.0983	-1.27683	0.337398	-3.78433	0.000154124	0.00321251
ENSPNAT00000000150	ENSPNAT00000000150	28.282	-1.27674	0.372297	-3.42936	0.000604998	0.00954727
itga11b	integrin, alpha 11b	2052.68	-1.27665	0.257737	-4.9533	7.29646e-07	3.12509e-05
pik3r6	phosphoinositide 3-kinase regulatory subunit 6-like	26.9019	-1.27637	0.34732	-3.6749	0.000237943	0.00454127
slc12a7a	solute carrier family 12 member 7a	138.757	-1.27615	0.203406	-6.27392	3.52059e-10	3.22635e-08
mospd1	motile sperm domain containing 1	157.511	-1.27583	0.233103	-5.47325	4.41854e-08	2.47801e-06
ENSPNAT00000003098	ENSPNAT00000003098	12.5701	-1.27535	0.410256	-3.10867	0.00187932	0.0233195
pcnx1	pecanex 1	298.231	-1.27445	0.207437	-6.14378	8.05821e-10	6.74423e-08
cert1a	ceramide transporter 1a	10.5094	-1.27309	0.393407	-3.23607	0.00121186	0.0165111
zgc:195173	zgc:195173	491.829	-1.27291	0.162401	-7.83807	4.57534e-15	1.00744e-12
sh3d19	SH3 domain-containing protein 19-like	51.8377	-1.27277	0.325896	-3.90545	9.40489e-05	0.00214126
mospd1	motile sperm domain containing 1	181.582	-1.27205	0.180991	-7.02826	2.0912e-12	3.09046e-10
mst1rb	macrophage stimulating 1 receptor b	330.141	-1.27035	0.14802	-8.58231	9.29892e-18	3.86176e-15
csdc2	cold shock domain containing C2, RNA binding a	118.332	-1.26897	0.203474	-6.23652	4.47411e-10	3.99964e-08
ENSPNAT00000012541	ENSPNAT00000012541	57.1643	-1.26634	0.384277	-3.29537	0.00098292	0.0139419
pcnx1	pecanex 1	300.981	-1.26504	0.207877	-6.08555	1.16094e-09	9.35828e-08
itga11b	integrin, alpha 11b	2147.84	-1.2646	0.260259	-4.859	1.1798e-06	4.78453e-05
ift43	intraflagellar transport 43 homolog (Chlamydomonas)	25.6892	-1.26313	0.380439	-3.32019	0.000899576	0.0130474
mospd1	motile sperm domain containing 1	170.065	-1.26114	0.180718	-6.97849	2.98371e-12	4.27465e-10
ENSPNAT00000014146	ENSPNAT00000014146	64.6779	-1.26085	0.3117	-4.04508	5.23044e-05	0.00131494
s100a10a	S100 calcium binding protein A10a	220.991	-1.25901	0.205579	-6.12423	9.11217e-10	7.58762e-08
ENSPNAT00000009746	ENSPNAT00000009746	15.2321	-1.25821	0.402836	-3.12339	0.00178781	0.02243
endd1	endonuclease domain-containing 1 protein-like	167.304	-1.25762	0.304037	-4.13641	3.52789e-05	0.000952618
ENSPNAT00000039017	ENSPNAT00000039017	63.6791	-1.25714	0.352875	-3.56257	0.000367238	0.00643264
mospd1	motile sperm domain containing 1	147.951	-1.25615	0.234461	-5.35762	8.43245e-08	4.41936e-06
uap1	UDP-N-acetylglucosamine pyrophosphorylase 1	31.6994	-1.25573	0.33341	-3.76633	0.000165664	0.0034051
dhrs3b	dehydrogenase/reductase (SDR family) member 3b	16.4351	-1.25467	0.386587	-3.2455	0.00117244	0.0161078
tyro3	TYRO3 protein tyrosine kinase	118.147	-1.25267	0.218833	-5.72434	1.03838e-08	6.71936e-07
ccn2b	cellular communication network factor 2b	681.956	-1.25231	0.21661	-5.7814	7.40824e-09	4.97034e-07
f3a	coagulation factor IIIa	22.8421	-1.25154	0.347549	-3.60105	0.000316936	0.00570069
itga11b	integrin, alpha 11b	2070.77	-1.25042	0.25646	-4.87571	1.0842e-06	4.45743e-05
slc12a7a	solute carrier family 12 member 7a	148.817	-1.25028	0.194674	-6.42243	1.34116e-10	1.37074e-08
ENSPNAT00000018488	ENSPNAT00000018488	25.873	-1.24985	0.303111	-4.12342	3.73288e-05	0.000997134
itga11b	integrin, alpha 11b	2064.44	-1.24964	0.261821	-4.7729	1.81591e-06	7.02552e-05
itga11b	integrin, alpha 11b	2072.7	-1.24943	0.258393	-4.83539	1.32882e-06	5.32956e-05
si:dkey-264d12.4	si:dkey-264d12.4	47.0457	-1.24909	0.241207	-5.17849	2.23691e-07	1.09209e-05
ENSPNAT00000010481	ENSPNAT00000010481	14.1279	-1.24678	0.393876	-3.16541	0.00154865	0.0201221
prkar1b	protein kinase, cAMP-dependent, regulatory, type I, beta	63.5568	-1.24677	0.216722	-5.75284	8.77547e-09	5.76965e-07
rab40b	RAB40B, member RAS oncogene family	49.5781	-1.24483	0.333075	-3.73737	0.000185954	0.00372908
zgc:162183	zgc:162183	60.5893	-1.24323	0.226175	-5.49678	3.86799e-08	2.19932e-06
ENSPNAT00000000150	ENSPNAT00000000150	29.7047	-1.24081	0.365391	-3.39584	0.000684194	0.0105435
mst1rb	macrophage stimulating 1 receptor b	237.731	-1.23932	0.156169	-7.93574	2.09244e-15	5.0851e-13
ENSPNAT00000039017	ENSPNAT00000039017	57.1157	-1.23479	0.368302	-3.35267	0.000800362	0.0119193
ccn5	cellular communication network factor 5	418.108	-1.23457	0.239362	-5.15774	2.49947e-07	1.20449e-05
tbcelb	tubulin folding cofactor E-like b	92.4213	-1.23425	0.214732	-5.74785	9.03859e-09	5.90261e-07
mospd1	motile sperm domain containing 1	174.265	-1.23335	0.190245	-6.48297	8.99323e-11	9.42652e-09
pcnx1	pecanex 1	296.945	-1.23078	0.205735	-5.98234	2.19952e-09	1.67041e-07
ENSPNAT00000014146	ENSPNAT00000014146	65.1513	-1.22843	0.313481	-3.91867	8.90375e-05	0.00204859
stra6	stimulated by retinoic acid gene 6 protein homolog	81.5076	-1.22806	0.294275	-4.17318	3.00372e-05	0.000825345
ENSPNAT00000039017	ENSPNAT00000039017	49.8397	-1.22556	0.319108	-3.8406	0.000122735	0.00266492
mmrn2b	multimerin 2b	12.1677	-1.22299	0.407736	-2.99947	0.0027045	0.0306809
il34	interleukin 34	24.5252	-1.22237	0.35557	-3.43777	0.000586536	0.00935493
si:ch211-239f4.1	si:ch211-239f4.1	208.693	-1.22105	0.165159	-7.39321	1.43323e-13	2.58359e-11
si:dkey-21o22.2	si:dkey-21o22.2	15.0836	-1.22049	0.405758	-3.00792	0.00263046	0.0301012
mrc1b	mannose receptor, C type 1b	16.6743	-1.22025	0.385977	-3.16147	0.00156978	0.0203161
endd1	endonuclease domain-containing 1 protein-like	93.7474	-1.21988	0.32628	-3.73875	0.000184937	0.00371095
mrc1	macrophage mannose receptor 1-like	62.7123	-1.21904	0.31258	-3.89993	9.6219e-05	0.00217707
mex3a	mex-3RNA binding family member A	13.054	-1.21769	0.421122	-2.89153	0.00383367	0.040043
ccn2b	cellular communication network factor 2b	497.153	-1.21757	0.214338	-5.68061	1.34215e-08	8.46794e-07
mpp1	membrane protein, palmitoylated 1	587.819	-1.21453	0.170778	-7.11176	1.1457e-12	1.78991e-10
si:ch211-239f4.1	si:ch211-239f4.1	210.063	-1.21442	0.164209	-7.39561	1.40762e-13	2.55144e-11
mafk	v-maf avian musculoaponeurotic fibrosarcoma oncogene homolog K	140.923	-1.2138	0.231941	-5.23325	1.66557e-07	8.34261e-06
il1r2	interleukin-1receptor type 2-like	120.958	-1.21206	0.2449	-4.9492	7.45204e-07	3.18342e-05
ccn4b	cellular communication network factor 4b	301.222	-1.20779	0.171396	-7.04677	1.83116e-12	2.75581e-10
aopep	amino peptidase N-like	220.035	-1.20768	0.195619	-6.17363	6.6738e-10	5.72202e-08
epb41a	erythrocyte membrane protein band 4.1a	133.232	-1.20497	0.278392	-4.32834	1.50234e-05	0.000451391
rhoub	ras homolog family member Ub	50.3853	-1.20463	0.309471	-3.89254	9.92021e-05	0.00223072
ENSAMXT00000035350	ENSAMXT00000035350	22.6209	-1.20444	0.3576	-3.36812	0.000756838	0.0113838
pag1	phosphoprotein membrane anchor with glycosphingolipid microdomains 1	313.867	-1.20281	0.18166	-6.62119	3.56325e-11	4.04509e-09
ENSPNAT00000039017	ENSPNAT00000039017	75.2947	-1.20244	0.310158	-3.87688	0.000105805	0.00235338
chrdl2	chordin-like 2	230.873	-1.20203	0.295791	-4.06377	4.82858e-05	0.00123569
axl	AXL receptor tyrosine kinase	60.52	-1.2016	0.258647	-4.64572	3.38898e-06	0.000121648
ift43	intraflagellar transport 43 homolog (Chlamydomonas)	40.8118	-1.20105	0.319738	-3.75634	0.000172413	0.00351337
ncoa7	nuclear receptor coactivator 7-like	120.519	-1.19996	0.208612	-5.75212	8.8129e-09	5.78267e-07
ankrd10b	ankyrin repeat domain 10b	93.5062	-1.19931	0.200351	-5.98606	2.14991e-09	1.63736e-07
gucy1b2	guanylatecyclase soluble subunit beta-2-like	81.0354	-1.19886	0.238979	-5.0166	5.25936e-07	2.3349e-05
ccn4b	cellular communication network factor 4b	275.389	-1.19811	0.18131	-6.60804	3.89453e-11	4.37575e-09
zgc:162183	zgc:162183	56.0104	-1.19633	0.240594	-4.97242	6.61222e-07	2.87113e-05
irf7	interferon regulatory factor 7	60.0184	-1.19457	0.320296	-3.72958	0.000191799	0.00381598
calcoco1b	calcium binding and coiled-coil domain 1b	109.98	-1.19302	0.281445	-4.23891	2.24605e-05	0.000644693
gucy1b2	guanylatecyclase soluble subunit beta-2-like	79.7768	-1.19295	0.24471	-4.87496	1.08831e-06	4.46874e-05
si:ch211-127i16.2	si:ch211-127i16.2	21.4355	-1.19164	0.358299	-3.32582	0.000881578	0.0128546
ENSPNAT00000022887	ENSPNAT00000022887	217.375	-1.18989	0.208435	-5.7087	1.13843e-08	7.29485e-07
sfmbt2	Scm like with four mbt domains 2	37.1274	-1.18969	0.389865	-3.05155	0.00227666	0.0269629
si:dkey-40m6.8	si:dkey-40m6.8	44.7407	-1.18931	0.314312	-3.78385	0.000154421	0.00321461
ENSAMXT00000032297	ENSAMXT00000032297	100.419	-1.18468	0.264013	-4.48719	7.21676e-06	0.000238449
spaca4l	sperm acrosome associated 4 like	224.304	-1.18436	0.286488	-4.13406	3.56403e-05	0.000960005
mfap5	microfibril associated protein 5	508.246	-1.18396	0.183504	-6.45198	1.10396e-10	1.14254e-08
cyp27a1.2	cytochrome P450, family 27, subfamily A, polypeptide 1, gene 2	33.9322	-1.18302	0.38193	-3.09747	0.00195178	0.0239738
mtss1	MTSS I-BAR domain containing 1	214.583	-1.18284	0.20351	-5.81221	6.16548e-09	4.28553e-07
plcd1a	phospholipase C, delta 1a	359.025	-1.18255	0.140765	-8.40083	4.43328e-17	1.69125e-14
epb41a	erythrocyte membrane protein band 4.1a	131.964	-1.18132	0.280853	-4.20618	2.59725e-05	0.000732678
ENSPNAT00000022887	ENSPNAT00000022887	217.838	-1.18023	0.206855	-5.70559	1.1594e-08	7.41472e-07
ENSPNAT00000038511	ENSPNAT00000038511	22.2815	-1.17991	0.348641	-3.38432	0.000713552	0.0108683
ccn5	cellular communication network factor 6	362.931	-1.17916	0.257644	-4.5767	4.72367e-06	0.000162959
mtss2	MTSS I-BAR domain containing 1	207.341	-1.17819	0.20398	-5.776	7.64951e-09	5.10092e-07
zmp:0000000711	zmp:0000000711	279.773	-1.17556	0.20837	-5.64172	1.68356e-08	1.0402e-06
acer2	alkaline ceramidase 2	37.7682	-1.17508	0.344486	-3.4111	0.00064702	0.0101131
ENSPNAT00000027748	ENSPNAT00000027748	15.9076	-1.17503	0.346694	-3.38924	0.000700875	0.0107415
ENSPNAT00000009746	ENSPNAT00000009746	12.7592	-1.17407	0.396419	-2.96169	0.0030596	0.0335605
ENSAMXT00000032297	ENSAMXT00000032297	91.9736	-1.1735	0.291227	-4.02949	5.58979e-05	0.00139248
fam89b	family with sequence similarity 89 member B	62.1811	-1.17269	0.326985	-3.58636	0.00033533	0.00597584
mafk	v-maf avian musculoaponeurotic fibrosarcoma oncogene homolog K	168.05	-1.17174	0.230594	-5.0814	3.74672e-07	1.71201e-05
chrdl2	chordin-like 2	195.122	-1.16933	0.312243	-3.74494	0.000180435	0.00364359
zmp:0000000711	zmp:0000000711	240.376	-1.16842	0.205307	-5.69108	1.26238e-08	8.01089e-07
pcnx1	pecanex 1	45.7912	-1.16836	0.320865	-3.64127	0.000271297	0.00501732
srd5a2a	steroid-5-alpha-reductase, alpha polypeptide 2a	16.9689	-1.1669	0.397455	-2.93594	0.00332542	0.0358059
crot	carnitine O-octanoyltransferase	95.6926	-1.16677	0.331909	-3.51533	0.000439215	0.00744306
cyp27a1.2	cytochrome P450, family 27, subfamily A, polypeptide 1, gene 3	51.4964	-1.16352	0.294195	-3.95495	7.65519e-05	0.00180529
cpm	carboxypeptidase M	11.2999	-1.16301	0.394254	-2.9499	0.00317872	0.034624
mest	mesoderm specific transcript	9.82488	-1.15979	0.419221	-2.76653	0.00566561	0.0541128
calcoco1b	calcium binding and coiled-coil domain 1b	108.138	-1.15973	0.305455	-3.79674	0.000146612	0.0030814
zmp:0000000711	zmp:0000000711	280.084	-1.15971	0.187254	-6.19324	5.8939e-10	5.16578e-08
rhoq	ras homolog family member Q	28.5644	-1.15927	0.336331	-3.4468	0.00056726	0.00912736
si:ch211-239f4.1	si:ch211-239f4.1	41.2543	-1.15877	0.395188	-2.93219	0.00336577	0.0361573
rps6kl1	ribosomal protein S6 kinase-like 1	35.2991	-1.15764	0.302895	-3.82192	0.000132419	0.00283393
stra6	stimulated by retinoic acid gene 6 protein homolog	15.3963	-1.15606	0.391729	-2.95119	0.00316556	0.034515
calcoco1b	calcium binding and coiled-coil domain 1b	48.6241	-1.15591	0.371225	-3.11376	0.00184717	0.0229727
rps6kl1	ribosomal protein S6 kinase-like 2	45.0829	-1.15566	0.293768	-3.93391	8.35764e-05	0.00194742
carmil1	F-actin-uncappingprotein LRRC16A-like	75.8216	-1.15336	0.26295	-4.38624	1.15325e-05	0.000356943
pcnx1	pecanex 1	122.288	-1.1528	0.195463	-5.89781	3.68348e-09	2.66772e-07
fstl3	follistatin-like 3 (secreted glycoprotein)	122.829	-1.15238	0.235989	-4.88319	1.04385e-06	4.31862e-05
larp1	La ribonucleoprotein 1, translational regulator	559.37	-1.15233	0.180023	-6.40101	1.54354e-10	1.54864e-08
atg16l2	ATG16 autophagy related 16-like 2 (S. cerevisiae)	16.1534	-1.15123	0.396892	-2.90061	0.00372436	0.039289
rab40b	RAB40B, member RAS oncogene family	25.3945	-1.14965	0.355396	-3.23484	0.00121713	0.0165554
xpr1a	xenotropic and polytropic retrovirus receptor 1a	43.1508	-1.14687	0.312254	-3.67287	0.000239844	0.00456691
zmp:0000000711	zmp:0000000711	282.911	-1.14623	0.187819	-6.10285	1.04194e-09	8.52466e-08
dcbld1	discoidin,CUB and LCCL domain-containing protein 1-like	612.506	-1.14617	0.112128	-10.222	1.58061e-24	1.62052e-21
larp1	La ribonucleoprotein 1, translational regulator	561.244	-1.14473	0.17938	-6.38157	1.75282e-10	1.7303e-08
ift43	intraflagellar transport 43 homolog (Chlamydomonas)	44.8928	-1.14381	0.312664	-3.65828	0.000253909	0.00477812
fam20ca	FAM20C golgi associated secretory pathway kinase a	65.3449	-1.1438	0.25162	-4.54573	5.47441e-06	0.000185926
ENSPNAT00000014164	ENSPNAT00000014164	17.3338	-1.1433	0.381407	-2.99759	0.0027212	0.0308291
ncoa8	nuclear receptor coactivator 7-like	126.543	-1.14281	0.193469	-5.90691	3.48578e-09	2.53012e-07
pawr	PRKC, apoptosis, WT1, regulator	285.57	-1.14198	0.159948	-7.13966	9.35618e-13	1.47576e-10
mfap5	microfibril associated protein 5	60.343	-1.14194	0.263162	-4.3393	1.4294e-05	0.000432217
notum1a	palmitoleoyl protein carboxylesterase notum 1a-like	11.9024	-1.14193	0.412486	-2.76842	0.00563296	0.053905
pgpep1l	pyroglutamyl-peptidase I like	24.1163	-1.14142	0.329348	-3.46569	0.000528878	0.0086154
sncga	synuclein, gamma a	205.552	-1.14054	0.24216	-4.70986	2.47882e-06	9.27311e-05
mtss3	MTSS I-BAR domain containing 1	187.214	-1.13842	0.18794	-6.05738	1.38356e-09	1.09642e-07
arrdc4	arrestin domain containing 4	463.838	-1.13813	0.13583	-8.37906	5.33505e-17	1.989e-14
spaca4l	sperm acrosome associated 4 like	223.207	-1.13794	0.278516	-4.08571	4.39418e-05	0.00114144
csf1a	colony stimulating factor 1a (macrophage)	169.08	-1.13791	0.201562	-5.64546	1.64741e-08	1.02171e-06
ghrb	growth hormone receptor b	27.6196	-1.13769	0.356088	-3.19498	0.00139842	0.0185146
ptk2aa	protein tyrosine kinase 2aa	327.226	-1.13732	0.14381	-7.90847	2.60564e-15	6.10614e-13
smad9	SMAD family member 9	67.5808	-1.13652	0.278938	-4.07446	4.61219e-05	0.00118866
spaca4l	sperm acrosome associated 4 like	209.849	-1.13563	0.308963	-3.67562	0.000237269	0.00453368
mak	male germ cell-associated kinase	23.1574	-1.13549	0.35801	-3.17167	0.00151566	0.0197324
ENSAMXT00000035350	ENSAMXT00000035350	26.0692	-1.13535	0.377297	-3.00917	0.00261959	0.0299884
si:ch211-106j24.1	si:ch211-106j24.1	586.553	-1.13532	0.188501	-6.0229	1.71324e-09	1.33585e-07
ccn2b	cellular communication network factor 2b	1741.62	-1.13414	0.245941	-4.61145	3.9987e-06	0.000141368
csrp2	cysteine and glycine-rich protein 2	56.4838	-1.13398	0.285489	-3.97206	7.12544e-05	0.00169892
dcbld1	discoidin,CUB and LCCL domain-containing protein 1-like	602.023	-1.13336	0.115983	-9.77177	1.48823e-22	1.31962e-19
crot	carnitine O-octanoyltransferase	65.8028	-1.13263	0.321621	-3.52162	0.000428913	0.00732142
mfap5	microfibril associated protein 5	598.573	-1.131	0.21537	-5.25145	1.50907e-07	7.59349e-06
mtss4	MTSS I-BAR domain containing 1	199.307	-1.13094	0.183043	-6.17853	6.46993e-10	5.58594e-08
dcbld1	discoidin,CUB and LCCL domain-containing protein 1-like	599.61	-1.13058	0.116079	-9.73971	2.04132e-22	1.76241e-19
bnip3lb	BCL2 interacting protein 3 like b	48.7422	-1.13045	0.269847	-4.18922	2.7992e-05	0.000776956
arrdc4	arrestin domain containing 4	437.251	-1.12862	0.143025	-7.89111	2.9952e-15	6.82407e-13
mfap5	microfibril associated protein 5	472.746	-1.12792	0.216124	-5.21887	1.80014e-07	8.94835e-06
ptgs2b	prostaglandin-endoperoxide synthase 2b	22.3883	-1.12783	0.403432	-2.79559	0.00518056	0.0504045
rnd2	Rho family GTPase 2	15.9304	-1.1274	0.372555	-3.02614	0.00247697	0.0287255
arrdc4	arrestin domain containing 4	259.598	-1.12512	0.201431	-5.58565	2.32834e-08	1.39649e-06
zmp:0000000711	zmp:0000000711	291.873	-1.12356	0.19389	-5.79483	6.83891e-09	4.66964e-07
si:ch211-239f4.1	si:ch211-239f4.1	168.161	-1.12282	0.190876	-5.88245	4.04231e-09	2.91473e-07
pag1	phosphoprotein membrane anchor with glycosphingolipid microdomains 1	305.839	-1.12254	0.177945	-6.30834	2.82047e-10	2.64383e-08
si:ch211-71m22.1	si:ch211-71m22.1	40.0089	-1.12246	0.275517	-4.07401	4.6211e-05	0.00119002
ghrb	growth hormone receptor b	26.9951	-1.11874	0.348239	-3.21257	0.00131553	0.0176378
si:ch211-239f4.1	si:ch211-239f4.1	176.565	-1.11873	0.171524	-6.52231	6.92322e-11	7.37458e-09
irf7	interferon regulatory factor 7	68.2477	-1.11772	0.321588	-3.47563	0.000509646	0.00837699
arrdc4	arrestin domain containing 4	407.226	-1.11697	0.135737	-8.2289	1.88944e-16	5.79335e-14
ulk2	unc-51 like autophagy activating kinase 2	19.8299	-1.11374	0.388894	-2.86388	0.00418492	0.0429059
cdk17	cyclin-dependent kinase 17	54.9779	-1.11257	0.295854	-3.76054	0.000169545	0.00347001
crot	carnitine O-octanoyltransferase	95.4038	-1.11172	0.337098	-3.29791	0.000974079	0.0138598
mrc1b	mannose receptor, C type 1b	190.997	-1.11152	0.163818	-6.78509	1.16013e-11	1.4583e-09
ENSPNAT00000010481	ENSPNAT00000010481	16.9037	-1.111	0.38578	-2.87989	0.00397814	0.0412145
slc25a32a	solute carrier family 25 member 32a	284.808	-1.1099	0.225554	-4.9208	8.61913e-07	3.6207e-05
ENSPNAT00000036657	ENSPNAT00000036657	26.1273	-1.10981	0.320585	-3.46183	0.000536521	0.00871394
mtss5	MTSS I-BAR domain containing 1	31.5932	-1.1091	0.376574	-2.94524	0.00322703	0.0350803
mb21d2	protein MB21D2-like	23.2855	-1.10887	0.391762	-2.83046	0.00464811	0.0464924
htra3	HtrA serine peptidase 3	100.073	-1.10646	0.192799	-5.73893	9.52756e-09	6.20199e-07
si:dkey-51a16.9	si:dkey-51a16.9	595.711	-1.10627	0.13766	-8.03628	9.26064e-16	2.49035e-13
ptk2aa	protein tyrosine kinase 2aa	314.67	-1.1062	0.1506	-7.34524	2.05393e-13	3.62286e-11
csf1a	colony stimulating factor 1a (macrophage)	163.827	-1.10563	0.193141	-5.72447	1.03759e-08	6.71936e-07
irf7	interferon regulatory factor 7	63.7968	-1.10512	0.321922	-3.43289	0.000597177	0.00947398
hsd3b7	hydroxy-delta-5-steroid dehydrogenase, 3 beta- and steroid delta-isomerase	1166.87	-1.10418	0.0958063	-11.5251	9.85828e-31	1.61715e-27
si:ch211-127i16.2	si:ch211-127i16.2	23.4446	-1.10247	0.341832	-3.22519	0.00125889	0.0169896
acer2	alkaline ceramidase 2	53.3098	-1.10119	0.33709	-3.26676	0.00108785	0.0151743
slc12a7a	solute carrier family 12 member 7a	33.4679	-1.09994	0.326654	-3.36731	0.000759056	0.0114018
kidins220b	kinase D-interacting substrate 220b	378.073	-1.09985	0.234055	-4.69911	2.61294e-06	9.70843e-05
fam89b	family with sequence similarity 89 member B	63.8024	-1.09905	0.33153	-3.31507	0.000916199	0.0132417
arhgap4a	Rho GTPase activating protein 4a	42.978	-1.09848	0.296049	-3.71048	0.000206868	0.00404948
ENSAMXT00000050015	ENSAMXT00000050015	16.0738	-1.09822	0.341313	-3.21763	0.00129253	0.0173704
atg16l2	ATG16 autophagy related 16-like 2 (S. cerevisiae)	29.7206	-1.09796	0.365381	-3.00496	0.00265615	0.0302685
arrdc4	arrestin domain containing 4	366.872	-1.09772	0.149807	-7.32759	2.34332e-13	4.11121e-11
slc25a32a	solute carrier family 25 member 32a	222.843	-1.09744	0.180152	-6.09174	1.11689e-09	9.04764e-08
slc25a32a	solute carrier family 25 member 32a	282.838	-1.09727	0.209051	-5.24879	1.53098e-07	7.69195e-06
ccn2b	cellular communication network factor 2b	1758.57	-1.09644	0.255248	-4.29558	1.74241e-05	0.000512523
arrdc4	arrestin domain containing 4	434.12	-1.09592	0.147178	-7.44626	9.60266e-14	1.76002e-11
ENSPNAT00000036660	ENSPNAT00000036660	181.349	-1.09557	0.250733	-4.36947	1.24548e-05	0.0003826
ENSPNAT00000008441	ENSPNAT00000008441	46.5042	-1.09455	0.298449	-3.66745	0.000244979	0.00464833
htra3	HtrA serine peptidase 3	87.7119	-1.09392	0.210759	-5.19039	2.09851e-07	1.0322e-05
irf7	interferon regulatory factor 7	43.7021	-1.09127	0.389649	-2.80066	0.00509986	0.0498665
ENSAMXT00000036612	ENSAMXT00000036612	11.2004	-1.08945	0.390842	-2.78745	0.00531239	0.0513218
irf7	interferon regulatory factor 7	44.0156	-1.08707	0.392695	-2.76822	0.00563634	0.0539116
si:dkey-264d12.4	si:dkey-264d12.4	30.38	-1.0869	0.293755	-3.70001	0.000215594	0.00417544
btbd10a	BTB (POZ) domain containing 10a	30.1231	-1.08627	0.324049	-3.35217	0.000801807	0.0119285
kidins220b	kinase D-interacting substrate 220b	393.619	-1.08609	0.227372	-4.77672	1.78179e-06	6.90982e-05
uap1	UDP-N-acetylglucosamine pyrophosphorylase 2	58.0148	-1.08524	0.250384	-4.33429	1.4623e-05	0.000441353
il1r2	interleukin-1receptor type 2-like	96.0643	-1.0829	0.317332	-3.41253	0.000643636	0.010065
glud1a	glutamate dehydrogenase 1a	729.976	-1.08195	0.131621	-8.22019	2.03189e-16	6.17242e-14
ptgs2b	prostaglandin-endoperoxide synthase 2b	43.0523	-1.08164	0.353703	-3.05805	0.0022278	0.0264818
znf710a	zinc finger protein 710a	64.8147	-1.07645	0.289578	-3.71733	0.000201343	0.00396737
sfmbt2	Scm like with four mbt domains 2	37.2169	-1.07635	0.389584	-2.76283	0.00573033	0.0546125
fam89b	family with sequence similarity 89 member B	61.8383	-1.07635	0.342552	-3.14214	0.00167716	0.0213521
cast	calpastatin	59.3417	-1.0757	0.256475	-4.19419	2.73853e-05	0.000765295
glud1a	glutamate dehydrogenase 1a	731.096	-1.0756	0.132027	-8.14682	3.73617e-16	1.05669e-13
rhoua	ras homolog family member Ua	39.9393	-1.07517	0.293985	-3.65721	0.000254973	0.00479103
si:ch211-106j24.1	si:ch211-106j24.1	1266.37	-1.07475	0.156846	-6.85223	7.27052e-12	9.61819e-10
sar1ab	secretion associated, Ras related GTPase 1Ab	45.137	-1.0742	0.339694	-3.16225	0.00156554	0.0202852
pim3	Pim-3 proto-oncogene, serine/threonine kinase	33.5359	-1.07413	0.304971	-3.52206	0.0004282	0.0073161
ankrd10b	ankyrin repeat domain 10b	112.969	-1.07275	0.207465	-5.17077	2.33137e-07	1.13315e-05
pcnx1	pecanex 1	131.434	-1.07252	0.198647	-5.39912	6.69701e-08	3.596e-06
oga	O-GlcNAcase	375.495	-1.07151	0.222123	-4.82395	1.4074e-06	5.60364e-05
fstl3	follistatin-like 3 (secreted glycoprotein)	475.624	-1.07062	0.177798	-6.02157	1.72737e-09	1.34293e-07
cited4b	Cbp/p300-interacting transactivator, with Glu/Asp-rich carboxy-terminal domain, 4b	38.817	-1.06989	0.31066	-3.44394	0.000573311	0.00919765
arrdc4	arrestin domain containing 4	433.909	-1.06937	0.167761	-6.37432	1.83774e-10	1.80516e-08
srd5a2a	steroid-5-alpha-reductase, alpha polypeptide 2a	29.6414	-1.06934	0.353998	-3.02076	0.00252145	0.0291076
parvab	parvin, alpha b	270.596	-1.06797	0.184686	-5.78266	7.35303e-09	4.95356e-07
ccn2b	cellular communication network factor 2b	1577.33	-1.06558	0.2586	-4.12059	3.77899e-05	0.00100589
pikfyve	phosphoinositide kinase, FYVE finger containing	30.8224	-1.0645	0.344444	-3.0905	0.00199822	0.0243619
htra3	HtrA serine peptidase 3	250.819	-1.06426	0.148925	-7.14629	8.91548e-13	1.41304e-10
lzts2b	leucine zipper, putative tumor suppressor 2b	19.6284	-1.06313	0.38015	-2.7966	0.00516436	0.0502767
dachc	dachshund c	15.7059	-1.06306	0.378181	-2.81098	0.00493908	0.0486391
ripor1	RHO family interacting cell polarization regulator 1	93.7187	-1.06299	0.211097	-5.03555	4.76475e-07	2.13263e-05
tmc6	transmembrane channel-like 6	81.1728	-1.06286	0.249032	-4.26796	1.97267e-05	0.000571221
sar1ab	secretion associated, Ras related GTPase 1Ab	51.3217	-1.06283	0.326101	-3.25922	0.0011172	0.015472
tbcelb	tubulin folding cofactor E-like b	53.8181	-1.06145	0.303127	-3.50167	0.000462348	0.00775143
	glutamine synthetase	262.716	-1.05955	0.247779	-4.27617	1.90135e-05	0.000553992
slc12a7a	solute carrier family 12 member 7a	43.1948	-1.05936	0.285941	-3.70484	0.000211524	0.00411851
abhd5	abhydrolase domain containing 5, lysophosphatidic acid acyltransferase	55.2982	-1.05907	0.291467	-3.6336	0.000279498	0.00513425
csrp2	cysteine and glycine-rich protein 2	52.2759	-1.05686	0.304368	-3.47231	0.000516001	0.00846448
trappc13	trafficking protein particle complex 13	138.719	-1.05536	0.230054	-4.58742	4.48747e-06	0.000156456
rhoq	ras homolog family member Q	40.5878	-1.05506	0.343221	-3.074	0.0021121	0.0253731
tgfbr2	TGF-beta receptor type 2-like	247.39	-1.05501	0.187686	-5.62112	1.89726e-08	1.15483e-06
pag1	phosphoprotein membrane anchor with glycosphingolipid microdomains 1	472.77	-1.05457	0.166257	-6.34302	2.25301e-10	2.15501e-08
hsd3b7	hydroxy-delta-5-steroid dehydrogenase, 3 beta- and steroid delta-isomerase	1104.31	-1.05454	0.0996945	-10.5777	3.78111e-26	4.77118e-23
slc25a32a	solute carrier family 25 member 32a	229.519	-1.0541	0.196298	-5.36988	7.87904e-08	4.1492e-06
stra6	stimulated by retinoic acid gene 6 protein homolog	108.519	-1.05387	0.281694	-3.7412	0.000183142	0.0036817
ankib1b	ankyrin repeat and IBR domain containing 1b	98.549	-1.05382	0.212576	-4.95739	7.14467e-07	3.06809e-05
rnf122	RING-type domain-containing protein	39.7539	-1.05374	0.290809	-3.62349	0.000290659	0.00530919
carmil1	F-actin-uncappingprotein LRRC16A-like	70.1852	-1.05363	0.276377	-3.8123	0.000137677	0.00291979
ENSPNAT00000006499	ENSPNAT00000006499	48.1691	-1.0524	0.316328	-3.32693	0.000878089	0.0128151
crot	carnitine O-octanoyltransferase	65.514	-1.05232	0.32337	-3.25421	0.00113708	0.0157066
si:ch211-71m22.1	si:ch211-71m22.1	41.8828	-1.05108	0.282802	-3.71666	0.000201875	0.00397307
colec12	collectin sub-family member 12	1074.09	-1.05081	0.201304	-5.22002	1.78899e-07	8.90641e-06
colec12	collectin sub-family member 13	1073.07	-1.05079	0.200836	-5.23208	1.6761e-07	8.38254e-06
ENSPNAT00000009157	ENSPNAT00000009157	18.1087	-1.05047	0.371476	-2.82783	0.00468642	0.0467616
zgc:162183	zgc:162183	37.4113	-1.04996	0.319254	-3.28878	0.00100623	0.0142169
scara3	scavenger receptor class A, member 3	1234.25	-1.04965	0.181753	-5.77517	7.68769e-09	5.11598e-07
klf11a	Kruppel-like factor 11a	101.494	-1.04931	0.299708	-3.50109	0.000463351	0.00775798
klhl24	kelch-like protein 24	83.2021	-1.04863	0.233694	-4.48718	7.21712e-06	0.000238449
scara3	scavenger receptor class A, member 4	1286.1	-1.04716	0.17865	-5.86148	4.58767e-09	3.25784e-07
map3k8	mitogen-activated protein kinase kinase kinase 8	28.6266	-1.04594	0.378787	-2.76129	0.00575736	0.0547246
tmc6	transmembrane channel-like 7	77.6143	-1.04546	0.269037	-3.88593	0.000101939	0.00228445
ptprub	protein tyrosine phosphatase receptor type Ub	96.3988	-1.04529	0.297531	-3.51322	0.000442706	0.00749062
gpm6ba	glycoprotein M6Ba	42.2716	-1.04506	0.288859	-3.6179	0.000297004	0.00541039
csrp2	cysteine and glycine-rich protein 2	21.8731	-1.04464	0.358325	-2.91534	0.00355299	0.037775
si:dkey-51a16.9	si:dkey-51a16.9	389.1	-1.04432	0.144202	-7.24203	4.42016e-13	7.32408e-11
carmil1	F-actin-uncappingprotein LRRC16A-like	67.1185	-1.04071	0.302807	-3.43686	0.000588491	0.00937698
ENSAMXT00000032297	ENSAMXT00000032297	66.9295	-1.04032	0.303349	-3.42947	0.000604766	0.00954727
ENSPNAT00000005896	ENSPNAT00000005896	43.405	-1.03921	0.322474	-3.22262	0.00127024	0.0171076
arhgap4a	Rho GTPase activating protein 4a	68.5049	-1.0391	0.249864	-4.15867	3.20103e-05	0.000872253
ENSAMXT00000008334	ENSAMXT00000008334	207.047	-1.03895	0.305134	-3.4049	0.000661871	0.0102816
ptprub	protein tyrosine phosphatase receptor type Ub	98.217	-1.03871	0.302725	-3.43121	0.000600897	0.00951919
bnip3	BCL2 interacting protein 3	87.2213	-1.03764	0.205522	-5.04881	4.44579e-07	1.99259e-05
si:ch211-106j24.1	si:ch211-106j24.1	1304.53	-1.03701	0.162465	-6.38299	1.73664e-10	1.72132e-08
kidins220b	kinase D-interacting substrate 220b	681.215	-1.03679	0.169738	-6.10821	1.00753e-09	8.30527e-08
pim1	Pim-1 proto-oncogene, serine/threonine kinase	68.4973	-1.03634	0.338226	-3.06403	0.00218374	0.026043
cdk17	cyclin-dependent kinase 17	51.7781	-1.0362	0.299641	-3.45816	0.000543887	0.00882486
tspan2b	tetraspanin 2b	56.7669	-1.03458	0.305697	-3.38434	0.000713495	0.0108683
stra6	stimulated by retinoic acid gene 6 protein homolog	110.438	-1.03422	0.308297	-3.35463	0.000794715	0.0118406
si:ch211-264f5.6	si:ch211-264f5.6	50.4982	-1.03372	0.342436	-3.01873	0.00253839	0.0292708
pag1	phosphoprotein membrane anchor with glycosphingolipid microdomains 1	461.84	-1.03369	0.163759	-6.31224	2.75031e-10	2.59288e-08
ankib1b	ankyrin repeat and IBR domain containing 1b	98.512	-1.03335	0.215077	-4.80454	1.55107e-06	6.09431e-05
glud1a	glutamate dehydrogenase 1a	1135.66	-1.0326	0.112218	-9.20171	3.52308e-20	2.06402e-17
uap1	UDP-N-acetylglucosamine pyrophosphorylase 3	81.0491	-1.03236	0.237433	-4.34799	1.3739e-05	0.00041736
colec12	collectin sub-family member 14	1280.4	-1.03212	0.187517	-5.50416	3.70922e-08	2.12007e-06
uba3	ubiquitin-like modifier activating enzyme 3	50.6029	-1.03016	0.296841	-3.4704	0.000519688	0.0085037
atp5mea	ATP synthase membrane subunit ea	54.8621	-1.03001	0.27811	-3.70358	0.000212575	0.00413161
ENSAMXT00000032297	ENSAMXT00000032297	65.1337	-1.02862	0.311726	-3.29974	0.000967738	0.0138041
csrp2	cysteine and glycine-rich protein 2	33.1134	-1.028	0.344799	-2.98144	0.00286892	0.0320513
sar1ab	secretion associated, Ras related GTPase 1Ab	38.3527	-1.02714	0.321279	-3.19702	0.00138856	0.0184083
parvab	parvin, alpha b	396.416	-1.0263	0.182143	-5.63456	1.75505e-08	1.07688e-06
irs2b	insulin receptor substrate 2-B-like	97.4852	-1.02616	0.256508	-4.0005	6.32095e-05	0.00154991
	glutamine synthetase	250.446	-1.02485	0.239579	-4.27771	1.88826e-05	0.000551649
ptprub	protein tyrosine phosphatase receptor type Ub	99.5836	-1.02266	0.307347	-3.32738	0.000876677	0.0128002
ankrd1a	ankyrin repeat domain 1a (cardiac muscle)	302.537	-1.02202	0.245243	-4.16739	3.08102e-05	0.000843757
parvab	parvin, alpha b	330.707	-1.02193	0.182694	-5.59366	2.22334e-08	1.33596e-06
ENSAMXT00000056144	ENSAMXT00000056144	40.8865	-1.02182	0.304932	-3.35098	0.000805266	0.0119598
scara3	scavenger receptor class A, member 5	1162.48	-1.02157	0.185981	-5.49287	3.95463e-08	2.23696e-06
irs2b	insulin receptor substrate 2-B-like	68.1369	-1.02127	0.314153	-3.25087	0.00115053	0.0158598
mgrn1a	mahogunin, ring finger 1a	70.8142	-1.02103	0.217073	-4.70365	2.55556e-06	9.51679e-05
thbs4b	thrombospondin 4b	19.4053	-1.02082	0.3586	-2.84669	0.00441767	0.044733
si:dkey-34d22.1	si:dkey-34d22.1	304.015	-1.0206	0.15004	-6.80221	1.03024e-11	1.31518e-09
mxra7	matrix remodeling associated 7	58.8502	-1.0201	0.280418	-3.63777	0.000275005	0.00506331
parvab	parvin, alpha b	466.45	-1.01957	0.169872	-6.00197	1.94943e-09	1.49782e-07
scara3	scavenger receptor class A, member 6	1213.06	-1.0193	0.183466	-5.55578	2.76376e-08	1.6303e-06
si:ch211-106j24.1	si:ch211-106j24.1	638.828	-1.01842	0.15882	-6.41246	1.43188e-10	1.4544e-08
etv5b	ETS variant transcription factor 5b	114.964	-1.01783	0.189022	-5.38472	7.25577e-08	3.85814e-06
pcmtd2a	protein-L-isoaspartate (D-aspartate) O-methyltransferase domain containing 2a	152.127	-1.01734	0.218881	-4.64792	3.353e-06	0.000120777
pdgfab	platelet-derived growth factor alpha polypeptide b	32.3879	-1.01657	0.329855	-3.08186	0.00205709	0.0248934
gpm6ba	glycoprotein M6Ba	25.5758	-1.01604	0.349359	-2.90829	0.00363405	0.0385043
cast	calpastatin	72.8647	-1.01583	0.228741	-4.44095	8.95642e-06	0.000286117
ccn2b	cellular communication network factor 2b	1090.84	-1.01543	0.278211	-3.64985	0.000262391	0.00489677
fbxo25	F-box protein 25	21.6981	-1.01457	0.34049	-2.97972	0.00288515	0.0321522
pag1	phosphoprotein membrane anchor with glycosphingolipid microdomains 1	498.742	-1.01423	0.162096	-6.25695	3.92586e-10	3.558e-08
acvr1ba	activin A receptor type 1Ba	113.239	-1.01408	0.255966	-3.96176	7.43983e-05	0.00176363
dnajc28	DnaJ (Hsp40) homolog, subfamily C, member 28	14.6672	-1.01167	0.364239	-2.77749	0.00547813	0.0525977
atg16l2	ATG16 autophagy related 16-like 2 (S. cerevisiae)	115.004	-1.01116	0.270881	-3.73285	0.000189325	0.00377592
mmp14b	matrix metallopeptidase 14b (membrane-inserted)	1437.02	-1.01103	0.111092	-9.10081	8.96638e-20	4.98592e-17
mafk	v-maf avian musculoaponeurotic fibrosarcoma oncogene homolog K	98.0042	-1.01076	0.289318	-3.49359	0.000476573	0.00792469
zgc:162183	zgc:162183	28.7906	-1.01075	0.292974	-3.44995	0.000560681	0.00903922
parvab	parvin, alpha b	487.305	-1.01071	0.17797	-5.67908	1.35419e-08	8.52747e-07
etv5b	ETS variant transcription factor 5b	103.077	-1.01041	0.21083	-4.79255	1.64679e-06	6.43954e-05
ENSPNAT00000031326	ENSPNAT00000031326	25.7601	-1.00975	0.359046	-2.8123	0.00491888	0.0485073
klf11a	Kruppel-like factor 11a	65.7601	-1.00918	0.332858	-3.03188	0.00243038	0.0283052
abhd5	abhydrolase domain containing 5, lysophosphatidic acid acyltransferase	50.8552	-1.00822	0.316813	-3.18239	0.00146064	0.0191072
mrc1b	macrophagemannose receptor 1-like	178.93	-1.00777	0.19754	-5.1016	3.36792e-07	1.55604e-05
btbd10a	BTB (POZ) domain containing 10a	27.6163	-1.00749	0.325629	-3.09398	0.00197487	0.024176
mmp14b	matrix metallopeptidase 14b (membrane-inserted)	1502.41	-1.00665	0.108366	-9.28932	1.55278e-20	9.65249e-18
ENSAMXT00000045784	ENSAMXT00000045784	151.07	-1.00589	0.234175	-4.29545	1.7434e-05	0.000512523
hdac7a	histone deacetylase 7a	22.9611	-1.00562	0.342279	-2.93802	0.00330315	0.0356362
xpr1a	xenotropic and polytropic retrovirus receptor 1a	106.134	-1.00518	0.230238	-4.36585	1.26631e-05	0.000388273
kank1	KN motif and ankyrin repeat domains 1	70.3052	-1.00415	0.22027	-4.55874	5.14617e-06	0.000176238
mfge8b	milk fat globule-EGF factor 8 protein b	577.953	-1.00404	0.145255	-6.91225	4.77038e-12	6.5484e-10
si:dkey-51a16.9	si:dkey-51a16.9	296.72	-1.00386	0.174139	-5.76472	8.17932e-09	5.42193e-07
tmem138	transmembrane protein 138	42.1467	-1.00225	0.30581	-3.27735	0.00104788	0.0147422
dhx8	DEAH (Asp-Glu-Ala-His) box polypeptide 8	620.038	-1.00093	0.147124	-6.80335	1.02215e-11	1.30995e-09
pttg1ip	pituitary tumor transforming gene 1 protein interacting protein-like	52.1351	-1.00082	0.31686	-3.15855	0.00158557	0.020456
trim16	tripartite motif-containing protein 16-like	31.308	-1.00073	0.358699	-2.78988	0.0052728	0.0511351
foxo1a	forkhead box O1 a	185.56	-0.998771	0.208318	-4.79445	1.63122e-06	6.38629e-05
il1r2	interleukin-1receptor type 2-like	80.0543	-0.998076	0.323825	-3.08214	0.00205516	0.0248934
ece2b	endothelin converting enzyme 2b	242.96	-0.998063	0.185495	-5.38055	7.42591e-08	3.93585e-06
ENSAMXT00000032297	ENSAMXT00000032297	35.9241	-0.997968	0.351777	-2.83693	0.00455491	0.0457695
lamp2	lysosomemembrane protein 2-like	296.22	-0.997476	0.280492	-3.55616	0.000376311	0.00656354
xpr1a	xenotropic and polytropic retrovirus receptor 1a	90.9502	-0.995426	0.254191	-3.91605	9.00114e-05	0.00206655
cast	calpastatin	59.8251	-0.995186	0.270312	-3.68162	0.000231756	0.00444703
arhgap42b	Rho GTPase activating protein 42b	34.9859	0.995286	0.3361	2.96128	0.00306365	0.0335937
ENSPNAT00000036131	ENSPNAT00000036131	33.7464	0.99628	0.302455	3.29398	0.000987807	0.0139991
slc25a55a	solute carrier family 25 member 55a	378.775	0.996496	0.1479	6.73763	1.60993e-11	1.95625e-09
furinb	furin (paired basic amino acid cleaving enzyme) b	54.0192	0.997006	0.293306	3.3992	0.000675839	0.0104549
adm2a	adrenomedullin 2a	160.164	0.998019	0.306029	3.2612	0.00110943	0.0153969
asns	asparagine synthetase	990.032	1.00198	0.131624	7.61243	2.68983e-14	5.16071e-12
yrdc	yrdC N(6)-threonylcarbamoyltransferase domain containing	26.8989	1.00226	0.326846	3.06647	0.00216603	0.0259048
loxl3a	lysyl oxidase-like 3a	63.3728	1.00271	0.270439	3.70771	0.000209139	0.00408418
zgc:154077	zgc:154077	54.2875	1.0044	0.307622	3.26506	0.00109442	0.0152404
slc1a3	excitatory amino acid transporter 3-like	41.8412	1.00526	0.285514	3.52087	0.000430138	0.0073309
ENSPNAT00000036290	ENSPNAT00000036290	48.4123	1.00599	0.275758	3.64808	0.000264205	0.00491944
mccc1	methylcrotonoyl-CoA carboxylase 1 (alpha)	37.3013	1.0061	0.335361	3.00006	0.00269926	0.030639
tnfsf12	TNF superfamily member 11	30.2499	1.00671	0.345571	2.91318	0.00357774	0.0379865
rpp40	ribonuclease P/MRP 40 subunit	22.4531	1.00676	0.322937	3.11752	0.00182381	0.0227598
ENSPNAT00000009982	ENSPNAT00000009982	50.9185	1.00689	0.278928	3.60987	0.000306349	0.00554062
snapc5	small nuclear RNA activating complex, polypeptide 5	19.7104	1.00916	0.350202	2.88164	0.0039561	0.0410485
xxylt1	xyloside xylosyltransferase 1	38.725	1.01072	0.298909	3.38135	0.000721297	0.0109659
aldob	aldolase b, fructose-bisphosphate	80.7537	1.01328	0.217275	4.66358	3.10752e-06	0.000113532
col11a2	collagen, type XI, alpha 2	95.7921	1.01354	0.334924	3.02619	0.00247657	0.0287255
stmn1	stathmin-like	40.2514	1.01357	0.352093	2.8787	0.00399316	0.0413534
ENSPNAT00000010531	ENSPNAT00000010531	40.3529	1.0136	0.275316	3.68159	0.000231785	0.00444703
si:dkey-10c21.1	si:dkey-10c21.1	47.3941	1.0152	0.341985	2.96854	0.00299217	0.0329862
rbfox1l	RNA binding fox-1 homolog 1, like	59.3649	1.01549	0.273649	3.71091	0.000206517	0.00404502
gba2	glucosidase, beta (bile acid) 2	21.5936	1.01598	0.333636	3.04517	0.00232548	0.0274041
stoml2	stomatin (EPB72)-like 2	137.619	1.01624	0.208894	4.86486	1.14537e-06	4.66219e-05
slc39a7	solute carrier family 39 member 7	193.937	1.01659	0.153558	6.62021	3.58679e-11	4.05777e-09
bnip1a	BCL2 interacting protein 1a	46.3291	1.0186	0.331247	3.07505	0.0021047	0.0252934
sec11a	SEC11 homolog A, signal peptidase complex subunit	70.4175	1.01975	0.268305	3.80073	0.000144272	0.00303659
asns	asparagine synthetase	958.83	1.01985	0.148778	6.8549	7.13636e-12	9.47894e-10
ssbp1	single-stranded DNA binding protein 1	38.9146	1.02044	0.285848	3.56985	0.000357179	0.00628329
aldob	aldolase b, fructose-bisphosphate	64.543	1.02062	0.245243	4.16165	3.15951e-05	0.00086309
capn10	calpain 10	21.0839	1.02093	0.340775	2.9959	0.00273633	0.0309458
rgmd	RGM domain family, member D	292.16	1.02133	0.17859	5.71886	1.07241e-08	6.92594e-07
slc39a7	solute carrier family 39 member 7	202.615	1.0226	0.147303	6.94215	3.86188e-12	5.41455e-10
pnp5a	purine nucleoside phosphorylase 5a	15.2759	1.02274	0.358829	2.85021	0.00436897	0.0443082
ogal	O-GlcNAcase like	113.252	1.02283	0.370324	2.76198	0.00574512	0.054697
mars	methionyl-tRNA synthetase 1	18.2878	1.02353	0.363073	2.81909	0.00481607	0.0477791
cyp2j2	cytochrome P450 2J2-like	51.6017	1.02377	0.363256	2.81831	0.00482767	0.0478508
col11a2	collagen, type XI, alpha 3	94.4548	1.02394	0.327217	3.12923	0.00175267	0.0220906
loxl3a	lysyl oxidase-like 3a	356.835	1.02455	0.198349	5.1654	2.39923e-07	1.16269e-05
arhgef7b	Rho guanine nucleotide exchange factor (GEF) 7b	66.32	1.02498	0.265053	3.86709	0.000110144	0.0024236
ENSPNAT00000004924	ENSPNAT00000004924	143.236	1.02567	0.236247	4.3415	1.41512e-05	0.000428296
drg1	developmentally regulated GTP binding protein 1	31.96	1.02642	0.3392	3.02599	0.00247818	0.0287293
ENSAMXT00000036897	ENSAMXT00000036897	70.0722	1.02803	0.265213	3.87624	0.000106081	0.00235474
mycn	MYCN proto-oncogene, bHLH transcription factor	38.7172	1.02806	0.348387	2.95093	0.0031682	0.0345323
hsd17b8	hydroxysteroid (17-beta) dehydrogenase 8	55.1871	1.02932	0.245899	4.18593	2.84006e-05	0.00078763
cps1	carbamoyl-phosphate synthase 1, mitochondrial	25.1916	1.02975	0.300524	3.42653	0.000611356	0.00961523
cd74a	H-2 class I histocompatibility antigen, alpha chain-like	12.8376	1.03001	0.369494	2.78762	0.00530963	0.0513102
adat1	adenosine deaminase tRNA specific 1	39.9175	1.03012	0.312345	3.29801	0.000973737	0.0138598
cyp2j3	cytochrome P450 2J2-like	36.1656	1.03094	0.330941	3.11516	0.00183843	0.0228988
ENSAMXT00000038049	ENSAMXT00000038049	45.6907	1.03336	0.305479	3.38276	0.000717611	0.0109199
slc39a7	solute carrier family 39 member 7	66.8255	1.03353	0.223149	4.63157	3.62911e-06	0.000129558
ENSAMXT00000038049	ENSAMXT00000038049	40.8246	1.03365	0.314594	3.28567	0.0010174	0.0143565
asns	asparagine synthetase	898.696	1.03414	0.161196	6.41543	1.4043e-10	1.43082e-08
arhgef7b	Rho guanine nucleotide exchange factor (GEF) 7b	120.256	1.03435	0.345599	2.99291	0.00276329	0.031154
ognb	osteoglycin, paralog b	89.5144	1.03622	0.218744	4.73714	2.16758e-06	8.25945e-05
igfbp2b	insulin-like growth factor binding protein 2b	61.9485	1.0364	0.320869	3.22997	0.00123803	0.0167723
serpinh1b	serpin peptidase inhibitor, clade H (heat shock protein 47), member 1b	1453.28	1.03653	0.143677	7.2143	5.42123e-13	8.76156e-11
them6	thioesterase superfamily member 6	19.4021	1.03709	0.361241	2.87092	0.00409285	0.0422079
asns	asparagine synthetase	987.892	1.04033	0.159175	6.53581	6.32656e-11	6.85023e-09
si:dkey-10c21.1	si:dkey-10c21.1	52.0692	1.04093	0.276733	3.7615	0.000168897	0.00345891
asns	asparagine synthetase	71.2497	1.0412	0.213019	4.88782	1.01957e-06	4.22883e-05
skia	v-ski avian sarcoma viral oncogene homolog a	40.0478	1.04148	0.327584	3.17927	0.00147645	0.0192908
slc39a7	solute carrier family 39 member 7	140.209	1.04315	0.170455	6.11982	9.36791e-10	7.78082e-08
armc6	armadillo repeat containing 6	45.0163	1.04516	0.303057	3.44871	0.00056327	0.0090676
bhmt	betaine-homocysteine methyltransferase	1479.7	1.04745	0.14998	6.9839	2.87099e-12	4.1494e-10
mars	methionyl-tRNA synthetase 1	282.824	1.04851	0.172569	6.07589	1.233e-09	9.89055e-08
arhgef7b	Rho guanine nucleotide exchange factor (GEF) 7b	151.911	1.04949	0.305082	3.44002	0.000581666	0.00929985
asns	asparagine synthetase	521.115	1.04978	0.136319	7.70095	1.35063e-14	2.73527e-12
c1qtnf6b	C1q and TNF related 6b	482.552	1.04979	0.138994	7.55276	4.26128e-14	7.9888e-12
chd4a	chromodomain helicase DNA binding protein 4a	239.713	1.05074	0.152281	6.89997	5.2015e-12	7.11044e-10
drg1	developmentally regulated GTP binding protein 2	47.4551	1.05256	0.319919	3.2901	0.00100153	0.0141665
slc39a7	solute carrier family 39 member 7	208.944	1.05406	0.142844	7.37912	1.59343e-13	2.85669e-11
adam12	ADAM metallopeptidase domain 12	17.0096	1.05568	0.367504	2.87258	0.00407135	0.0420173
ENSAMXT00000044431	ENSAMXT00000044431	48.961	1.05611	0.259414	4.07114	4.67843e-05	0.0012029
asph	aspartate beta-hydroxylase	50.414	1.05712	0.256749	4.11732	3.83296e-05	0.00101494
prkcba	protein kinase C, beta a	46.2516	1.05942	0.264159	4.01055	6.05778e-05	0.00149882
asns	asparagine synthetase	1043.16	1.06073	0.153375	6.91592	4.6485e-12	6.43494e-10
pi15a	peptidase inhibitor 15a	22.9957	1.06201	0.359322	2.95559	0.0031207	0.0341279
vars	valyl-tRNA synthetase 1	376.633	1.06397	0.130319	8.16433	3.23227e-16	9.22126e-14
serpinh1b	serpin peptidase inhibitor, clade H (heat shock protein 47), member 1b	2058.64	1.06672	0.128157	8.32358	8.53464e-17	2.94742e-14
c1qtnf6b	C1q and TNF related 6b	485.343	1.06864	0.135305	7.898	2.83412e-15	6.50221e-13
ifih1	interferon induced with helicase C domain 1	33.5587	1.06885	0.305463	3.49913	0.000466785	0.00780147
loxl3a	lysyl oxidase-like 3a	133.082	1.06937	0.209424	5.10625	3.2862e-07	1.5271e-05
fgf23	fibroblast growth factor 23	202.648	1.06958	0.194304	5.50468	3.6983e-08	2.11752e-06
ddit4l	DNA-damage-inducible transcript 4 like	43.2851	1.06959	0.268219	3.98773	6.67078e-05	0.00161875
lrrc57	leucine rich repeat containing 57	12.6758	1.07021	0.379983	2.81647	0.00485549	0.0480105
chac1	ChaC, cation transport regulator homolog 1 (E. coli)	1111.1	1.07022	0.1546	6.92254	4.43602e-12	6.16682e-10
auts2a	activator of transcription and developmental regulator AUTS2 a	89.709	1.07077	0.233954	4.57685	4.72023e-06	0.000162959
ap3m1	adaptor related protein complex 3 subunit mu 1	170.956	1.07168	0.234044	4.57899	4.67232e-06	0.000161698
pqbp1	polyglutamine binding protein 1	27.6678	1.07287	0.383511	2.79751	0.00514989	0.0501655
zgc:91890	zgc:91890	33.534	1.07297	0.360941	2.97271	0.00295179	0.0326728
ENSPNAT00000024893	ENSPNAT00000024893	261.09	1.07331	0.157866	6.79886	1.05453e-11	1.3358e-09
bhmt	betaine-homocysteine methyltransferase	501.899	1.07377	0.162552	6.60569	3.95674e-11	4.4154e-09
pald1b	phosphatase domain containing paladin 1b	66.4516	1.07422	0.311199	3.45188	0.000556702	0.00899791
ENSPNAT00000036290	ENSPNAT00000036290	63.6257	1.07506	0.281481	3.81932	0.00013382	0.00285646
ENSPNAT00000036131	ENSPNAT00000036131	37.3526	1.07594	0.301201	3.57215	0.000354057	0.0062384
them4	thioesterase superfamily member 4	26.0137	1.07748	0.365043	2.95164	0.00316087	0.0344753
ENSAMXT00000030985	ENSAMXT00000030985	32.8193	1.07832	0.37503	2.8753	0.00403645	0.0417227
col11a2	collagen, type XI, alpha 4	106.224	1.08079	0.304884	3.54492	0.000392733	0.00679578
ENSPNAT00000036290	ENSPNAT00000036290	47.8058	1.08083	0.267831	4.03547	5.44921e-05	0.00136056
rbfox1	RNA binding fox-1 homolog 1	94.7199	1.08199	0.256249	4.2224	2.41718e-05	0.000688711
fam180a	protein FAM180A	65.0295	1.08269	0.333779	3.24374	0.00117969	0.0161668
ddhd1b	DDHD domain containing 1b	19.0668	1.08285	0.380478	2.84602	0.00442695	0.0448132
chac1	ChaC, cation transport regulator homolog 1 (E. coli)	997.359	1.08319	0.146824	7.37747	1.61327e-13	2.87654e-11
emid1	EMI domain-containing protein 1-like	18.5931	1.08332	0.36956	2.93139	0.00337446	0.0362387
klhl31	kelch-like family member 31	95.9535	1.08452	0.256364	4.23039	2.33291e-05	0.000667871
mthfd1l	methylenetetrahydrofolate dehydrogenase (NADP+ dependent) 1 like	358.27	1.08486	0.193875	5.59567	2.19775e-08	1.32301e-06
nudt5	nudix (nucleoside diphosphate linked moiety X)-type motif 5	95.0926	1.08515	0.228357	4.752	2.01416e-06	7.7197e-05
s1pr1	sphingosine-1-phosphate receptor 1	223.003	1.08796	0.181457	5.99571	2.02594e-09	1.55297e-07
ENSPNAT00000024893	ENSPNAT00000024893	125.872	1.0886	0.268686	4.05159	5.08703e-05	0.00128678
aldh3a2a	aldehyde dehydrogenase 3 family, member A2a	17.458	1.08865	0.383944	2.83544	0.00457619	0.0459208
dad1	defender against cell death 1	76.3384	1.09007	0.233813	4.66214	3.12932e-06	0.000114074
kif2c	kinesin family member 2C	34.9316	1.09084	0.346951	3.14408	0.00166612	0.0212363
si:ch211-191i18.2	si:ch211-191i18.2	40.4261	1.0935	0.348253	3.13996	0.0016897	0.0214867
yrdc	yrdC N(6)-threonylcarbamoyltransferase domain containing	51.6033	1.0936	0.234954	4.65451	3.24752e-06	0.000117543
mars	methionyl-tRNA synthetase 1	272.826	1.0943	0.185194	5.90895	3.44289e-09	2.50453e-07
pald1b	phosphatase domain containing paladin 1b	70.3701	1.09571	0.321248	3.41078	0.00064778	0.0101179
asns	asparagine synthetase	445.823	1.0959	0.157172	6.97265	3.11023e-12	4.41733e-10
mcf2la	mcf.2 cell line derived transforming sequence-like a	17.505	1.096	0.358249	3.05932	0.00221839	0.0264082
col11a2	collagen, type XI, alpha 5	105.124	1.09716	0.306652	3.57787	0.000346402	0.00613317
ass1	argininosuccinate synthase 1	241.096	1.09735	0.151733	7.23213	4.75469e-13	7.83879e-11
brpf3a	bromodomain and PHD finger containing, 3a	11.1297	1.09755	0.396601	2.76739	0.00565069	0.0540017
xylb	xylulokinase homolog (H. influenzae)	14.6522	1.09806	0.370727	2.96192	0.00305724	0.0335458
ank3b	ankyrin 3b	35.7661	1.09845	0.34132	3.21825	0.00128976	0.0173419
tfr1b	transferrin receptor 1b	494.888	1.10119	0.142274	7.7399	9.94987e-15	2.05803e-12
nhej1	nonhomologous end-joining factor 1	25.9775	1.10148	0.364559	3.0214	0.0025161	0.0290663
slc25a21	solute carrier family 25 member 21	14.2846	1.10338	0.396842	2.78041	0.00542898	0.0522482
bin1b	bridging integrator 1b	97.9501	1.1041	0.206285	5.35232	8.68336e-08	4.5436e-06
si:dkey-10c21.1	si:dkey-10c21.1	51.0961	1.10437	0.328681	3.35999	0.000779447	0.0116608
rbp7b	retinol binding protein 7b, cellular	28.235	1.10655	0.377983	2.92751	0.00341687	0.0365745
serpinh1a	serpin peptidase inhibitor, clade H (heat shock protein 47), member 1a	2835.41	1.10797	0.122493	9.04521	1.49377e-19	8.03401e-17
sfrp5	secreted frizzled-related protein 5	139.333	1.10836	0.298659	3.71114	0.000206331	0.0040438
nol10	nucleolar protein 10	32.445	1.10857	0.380204	2.91573	0.00354857	0.0377502
stbd1	starch binding domain 1	443.147	1.10994	0.180436	6.15144	7.67815e-10	6.49239e-08
pik3r3a	phosphatidylinositol 3-kinase regulatory subunit gamma-like	24.3771	1.10999	0.396694	2.79809	0.00514058	0.0501171
igfbp5a	insulin-like growth factor binding protein 5a	45.0366	1.11025	0.292546	3.79514	0.000147559	0.00309931
arhgef7b	Rho guanine nucleotide exchange factor (GEF) 7b	217.108	1.11035	0.205481	5.40366	6.52958e-08	3.51761e-06
ifih1	interferon induced with helicase C domain 1	33.1573	1.11117	0.311656	3.56538	0.000363329	0.00637438
zgc:91890	zgc:91890	32.0954	1.11143	0.366571	3.03196	0.00242975	0.0283052
ENSPNAT00000038266	ENSPNAT00000038266	46.3445	1.11147	0.366882	3.0295	0.0024496	0.0285088
rrbp1b	ribosome binding protein 1b	515.861	1.1124	0.17914	6.20967	5.30957e-10	4.67015e-08
pbx3	pre-B cell leukemia transcription factor 3	17.7674	1.11312	0.387124	2.87535	0.0040358	0.0417227
tnc	tenascin C	48.8904	1.11351	0.304388	3.6582	0.000253994	0.00477812
smoc1	SPARC related modular calcium binding 1	47.0295	1.1139	0.32945	3.38111	0.000721941	0.0109706
serpinh1a	serpin peptidase inhibitor, clade H (heat shock protein 47), member 1a	3209.33	1.11446	0.117515	9.4836	2.45649e-21	1.79095e-18
tfr1a	transferrin receptor 1a	463.45	1.11516	0.148371	7.51597	5.64898e-14	1.05302e-11
si:ch211-39a7.1	si:ch211-39a7.1	20.322	1.11532	0.348373	3.20152	0.00136706	0.0181875
hmgcra	3-hydroxy-3-methylglutaryl-CoA reductase a	70.571	1.1164	0.329125	3.39203	0.000693779	0.0106586
yars	tyrosyl-tRNA synthetase 1	249.938	1.11729	0.127494	8.76347	1.89328e-18	8.87355e-16
creb3l1	cAMP responsive element binding protein 3-like 1	46.4338	1.11746	0.31931	3.4996	0.000465957	0.00779557
tek	TEK tyrosine kinase, endothelial	68.904	1.11761	0.375215	2.97858	0.00289591	0.0322174
adh1	alcohol dehydrogenase 1-like	42.4835	1.11823	0.40209	2.78105	0.00541829	0.0521759
bnip1a	BCL2 interacting protein 1a	45.0778	1.12009	0.33875	3.30653	0.000944595	0.0135388
acss1	acyl-CoA synthetase short chain family member 1	86.1153	1.12076	0.288468	3.88522	0.000102239	0.00228801
tns2b	tensin 2b	33.9806	1.12179	0.315993	3.55003	0.000385183	0.00668275
chd4a	chromodomain helicase DNA binding protein 4a	93.4882	1.12233	0.21072	5.32617	1.00307e-07	5.19885e-06
cyp2j4	cytochrome P450 2J2-like	14.2703	1.12247	0.381671	2.94093	0.00327227	0.0354078
tns2b	tensin 2b	33.0249	1.12329	0.318877	3.52265	0.000427258	0.00730458
rcn3	reticulocalbin 3, EF-hand calcium binding domain	1577.75	1.12366	0.0907598	12.3806	3.32696e-35	1.09151e-31
hp1bp3	heterochromatin protein 1, binding protein 3	32.7523	1.12464	0.387035	2.90578	0.00366339	0.038733
ENSAMXT00000051433	ENSAMXT00000051433	16.3033	1.12535	0.396438	2.83866	0.00453034	0.0455925
asns	asparagine synthetase	391.439	1.1257	0.201853	5.57684	2.44931e-08	1.45838e-06
mms19	MMS19 homolog, cytosolic iron-sulfur assembly component	26.6906	1.12639	0.332001	3.39273	0.000692007	0.0106389
nudt5	nudix (nucleoside diphosphate linked moiety X)-type motif 5	111.711	1.12707	0.233748	4.82171	1.42331e-06	5.64153e-05
pqbp1	polyglutamine binding protein 1	35.6558	1.12857	0.357696	3.15511	0.00160436	0.0206578
ENSPNAT00000004924	ENSPNAT00000004924	71.0118	1.12863	0.283431	3.98203	6.83277e-05	0.00164726
ENSPNAT00000036290	ENSPNAT00000036290	61.7805	1.1322	0.290291	3.90023	9.60999e-05	0.00217588
dhdds	dehydrodolichyl diphosphate synthase	31.8644	1.13283	0.386636	2.92996	0.00339002	0.0363463
	flocculationprotein FLO11-like	17.9985	1.13336	0.395288	2.86718	0.00414146	0.0425934
postnb	periostin, osteoblast specific factor b	91.0804	1.13466	0.266099	4.26403	2.00769e-05	0.000580336
heatr3	HEAT repeat containing 3	32.4659	1.13494	0.303062	3.7449	0.000180469	0.00364359
p4ha1b	prolyl 4-hydroxylase, alpha polypeptide I b	1781.51	1.13506	0.225571	5.03194	4.8553e-07	2.16725e-05
slc6a16a	solute carrier family 6 member 16a	18.0735	1.13518	0.399888	2.83874	0.00452918	0.0455925
pald1b	phosphatase domain containing paladin 1b	71.4169	1.13555	0.316787	3.58459	0.000337603	0.0060098
aldh6a1	aldehyde dehydrogenase 6 family, member A1	85.526	1.13561	0.23721	4.78735	1.68995e-06	6.60047e-05
yrdc	yrdC N(6)-threonylcarbamoyltransferase domain containing	44.0419	1.13658	0.257383	4.41593	1.00577e-05	0.000316369
si:ch211-159i8.4	si:ch211-159i8.4	260.174	1.14078	0.398836	2.86027	0.00423282	0.0432368
tdh	L-threonine3-dehydrogenase, mitochondrial-like	20.3901	1.14125	0.356977	3.19699	0.0013887	0.0184083
serpinh1b	serpin peptidase inhibitor, clade H (heat shock protein 47), member 1b	990.198	1.14219	0.142799	7.99861	1.2583e-15	3.22519e-13
bcan	brevican	260.231	1.14224	0.230323	4.95927	7.07589e-07	3.04254e-05
shmt2	serine hydroxymethyltransferase 2 (mitochondrial)	457.01	1.14433	0.142511	8.0298	9.76335e-16	2.56253e-13
cd74a	H-2 class I histocompatibility antigen, alpha chain-like	12.602	1.1444	0.375034	3.05146	0.00227732	0.0269629
itga11a	integrin, alpha 11a	53.7948	1.14697	0.307163	3.73407	0.000188411	0.00376401
nudt5	nudix (nucleoside diphosphate linked moiety X)-type motif 5	72.8667	1.14795	0.250453	4.58352	4.57219e-06	0.000159071
rrbp1b	ribosome binding protein 1b	680.779	1.14841	0.149531	7.68004	1.5904e-14	3.14324e-12
nhej1	nonhomologous end-joining factor 1	25.1574	1.14898	0.368527	3.11778	0.00182221	0.0227494
gxylt2	glucoside xylosyltransferase 2	27.181	1.15043	0.365006	3.15181	0.00162263	0.0208195
ENSAMXT00000043421	ENSAMXT00000043421	22.9799	1.15067	0.408993	2.81342	0.00490176	0.048366
p4ha1b	prolyl 4-hydroxylase, alpha polypeptide I b	134.57	1.15106	0.180994	6.35967	2.02187e-10	1.96835e-08
ENSPNAT00000031043	ENSPNAT00000031043	161.719	1.15262	0.166327	6.9298	4.21425e-12	5.88346e-10
si:ch211-159i8.4	si:ch211-159i8.4	238.029	1.15375	0.400337	2.88194	0.00395234	0.0410342
cd2	T-cell surface antigen CD2-like	22.7913	1.1544	0.368841	3.1298	0.00174927	0.0220646
zgc:113531	zgc:113531	29.9732	1.15582	0.293916	3.93248	8.40724e-05	0.00195508
slc16a10	solute carrier family 16 member 10	27.4593	1.15641	0.323964	3.56955	0.000357589	0.00628713
dck	deoxycytidine kinase	10.2276	1.15735	0.415136	2.78787	0.00530553	0.0512858
serpinh1b	serpin peptidase inhibitor, clade H (heat shock protein 47), member 1b	957.018	1.15855	0.163735	7.07576	1.48629e-12	2.26801e-10
cant1b	calcium activated nucleotidase 1b	46.9603	1.15969	0.417672	2.77657	0.00549363	0.0527311
rab33a	RAB33A, member RAS oncogene family	28.8196	1.16078	0.404447	2.87004	0.00410424	0.0422769
si:dkey-10c21.1	si:dkey-10c21.1	46.0851	1.16109	0.348338	3.33323	0.000858454	0.0126127
pcsk9	proprotein convertase subtilisin/kexin type 9	11.3702	1.16142	0.40216	2.88796	0.00387755	0.0404112
sec31a	SEC31 homolog A, COPII coat complex component	45.8413	1.16368	0.30404	3.82738	0.000129515	0.00278814
ognb	osteoglycin, paralog b	117.549	1.16446	0.227443	5.11981	3.05841e-07	1.43139e-05
dhdds	dehydrodolichyl diphosphate synthase	13.372	1.16762	0.418292	2.79141	0.00524792	0.0509541
serpinh1b	serpin peptidase inhibitor, clade H (heat shock protein 47), member 1b	1111.37	1.17169	0.131226	8.92878	4.3074e-19	2.20808e-16
postnb	periostin, osteoblast specific factor b	90.8455	1.17188	0.257973	4.54265	5.55522e-06	0.000188475
ehd3	EH-domain containing 3	253.014	1.17376	0.192034	6.11225	9.82369e-10	8.13878e-08
acss1	acyl-CoA synthetase short chain family member 1	91.2861	1.17477	0.280041	4.19501	2.72862e-05	0.000763175
nnt2	nicotinamide nucleotide transhydrogenase 1	182.887	1.17495	0.204171	5.75471	8.679e-09	5.72919e-07
pbx3	pre-B cell leukemia transcription factor 3	17.6202	1.17549	0.393885	2.98436	0.00284171	0.0317977
ddit4l	DNA-damage-inducible transcript 4 like	498.966	1.17604	0.201302	5.84215	5.15302e-09	3.62013e-07
tbx15	T-box transcription factor 15	54.1747	1.17605	0.330399	3.55947	0.000371607	0.00649877
si:ch211-39a7.1	si:ch211-39a7.1	18.1926	1.17728	0.353885	3.32673	0.000878726	0.0128187
tbx15	T-box transcription factor 15	53.0618	1.1773	0.332013	3.54595	0.000391199	0.00677638
postnb	periostin, osteoblast specific factor b	432.528	1.17752	0.296481	3.97166	7.13742e-05	0.00170054
emid1	EMI domain-containing protein 1-like	17.4423	1.18244	0.363189	3.25571	0.00113108	0.0156444
dmgdh	dimethylglycine dehydrogenase	17.3787	1.18366	0.377038	3.13937	0.00169309	0.0215215
odc1	ornithine decarboxylase 1	25.6736	1.18414	0.325822	3.63433	0.000278703	0.00512251
rrp9	ribosomal RNA processing 9, U3 small nucleolar RNA binding protein	12.0302	1.18503	0.391497	3.02691	0.00247068	0.0286931
pald1b	phosphatase domain containing paladin 1b	54.1687	1.18543	0.36739	3.22662	0.00125261	0.0169293
kaznb	kazrin, periplakin interacting protein b	18.2113	1.18711	0.380617	3.11892	0.00181513	0.0226861
miga2	mitoguardin 2	10.1582	1.18867	0.419896	2.83086	0.0046423	0.0464485
asns	asparagine synthetase	534.082	1.18934	0.186239	6.38607	1.70208e-10	1.69218e-08
aatka	apoptosis-associated tyrosine kinase a	145.335	1.19232	0.341254	3.49392	0.00047598	0.00792001
cyp2j5	cytochrome P450 2J2-like	55.6566	1.19233	0.288716	4.12977	3.63131e-05	0.000976524
shmt1	serine hydroxymethyltransferase 1 (soluble)	25.8571	1.19245	0.360244	3.31011	0.0009326	0.0134314
lrrc29	leucine rich repeat containing 29	25.5541	1.1933	0.318733	3.7439	0.000181186	0.00364907
postnb	periostin, osteoblast specific factor b	119.674	1.19412	0.243144	4.91117	9.05346e-07	3.7886e-05
kif23	kinesin family member 23	33.869	1.19573	0.391275	3.05598	0.00224329	0.0266273
ENSPNAT00000006613	ENSPNAT00000006613	10.4884	1.19602	0.422687	2.82956	0.00466115	0.0466086
nnt2	nicotinamide nucleotide transhydrogenase 2	162.982	1.19752	0.221673	5.40219	6.58315e-08	3.54066e-06
bnip1a	BCL2 interacting protein 1a	34.143	1.19762	0.380333	3.14888	0.001639	0.0209667
akirin2	akirin-2-like	12.1235	1.19776	0.427188	2.80382	0.00505011	0.0494431
aatka	apoptosis-associated tyrosine kinase a	143.128	1.19789	0.33692	3.55543	0.000377363	0.00657839
arhgef1b	Rho guanine nucleotide exchange factor (GEF) 1b	124.661	1.2002	0.186749	6.42683	1.3029e-10	1.3358e-08
pcdh10	protocadherin 10	21.7337	1.20052	0.408024	2.94227	0.00325815	0.035325
kif2c	kinesin family member 2C	31.7903	1.20354	0.370428	3.24905	0.00115793	0.0159418
zgc:113531	zgc:113531	30.5288	1.20361	0.29388	4.09558	4.21107e-05	0.00109998
slc43a1b	solute carrier family 43 member 1b	50.7648	1.20403	0.393234	3.06187	0.00219956	0.0262126
ank3b	ankyrin 3b	90.6137	1.20472	0.224464	5.3671	8.00144e-08	4.20691e-06
rbp7b	retinol binding protein 7b, cellular	28.1869	1.20477	0.375876	3.20524	0.00134948	0.0179756
slc25a55b	solute carrier family 25 member 55b	136.645	1.20534	0.223949	5.38219	7.35844e-08	3.9064e-06
smoc1	SPARC related modular calcium binding 1	47.3746	1.20586	0.333979	3.6106	0.000305489	0.00553439
dmgdh	dimethylglycine dehydrogenase	19.0328	1.20652	0.416073	2.89978	0.00373423	0.0393804
ttn.1	titin, tandem duplicate 1	123.778	1.20667	0.233573	5.16616	2.38954e-07	1.1597e-05
	flocculationprotein FLO11-like	19.8698	1.21229	0.391349	3.09772	0.00195016	0.0239629
arhgef1b	Rho guanine nucleotide exchange factor (GEF) 1b	121.635	1.2129	0.198716	6.1037	1.03641e-09	8.50062e-08
sult6b1	sulfotransferase family, cytosolic, 6b, member 1	27.8593	1.2134	0.353796	3.42966	0.000604329	0.00954727
ank3b	ankyrin 3b	62.8033	1.21376	0.239761	5.06236	4.14091e-07	1.86871e-05
ENSAMXT00000057394	ENSAMXT00000057394	27.5777	1.21396	0.330946	3.66816	0.000244306	0.0046411
ENSAMXT00000047423	ENSAMXT00000047423	62.6725	1.21502	0.271695	4.47199	7.74959e-06	0.000253488
p4ha1b	prolyl 4-hydroxylase, alpha polypeptide I b	4067.54	1.2156	0.210206	5.78292	7.34139e-09	4.95356e-07
si:dkey-167k11.5	si:dkey-167k11.5	48.2054	1.21676	0.310367	3.92038	8.84091e-05	0.00203975
timm29	translocase of inner mitochondrial membrane 29	15.4373	1.2178	0.393564	3.09428	0.00197289	0.0241684
akirin2	akirin-2-like	1170.03	1.22028	0.14784	8.25408	1.53078e-16	4.97246e-14
akirin2	akirin-2-like	1121.47	1.22093	0.145787	8.37472	5.53547e-17	2.04054e-14
p4ha1b	prolyl 4-hydroxylase, alpha polypeptide I b	3842.3	1.22193	0.213752	5.71656	1.087e-08	6.99261e-07
zgc:91890	zgc:91890	39.1495	1.22224	0.362386	3.37277	0.000744166	0.0112418
zgc:91890	zgc:91890	36.1539	1.2232	0.379249	3.22532	0.00125834	0.0169891
zgc:92287	zgc:92287	37.215	1.22611	0.373408	3.28355	0.00102508	0.0144587
pkdccb	protein kinase domain containing, cytoplasmic b	15.2351	1.22891	0.39296	3.12732	0.00176405	0.0221825
serpinh1b	serpin peptidase inhibitor, clade H (heat shock protein 47), member 1b	942.639	1.2294	0.154662	7.94898	1.88055e-15	4.67402e-13
slc25a55b	solute carrier family 25 member 55b	154.591	1.23059	0.228489	5.38578	7.21327e-08	3.84177e-06
top2a	DNA topoisomerase II alpha	36.5662	1.23121	0.344761	3.5712	0.000355355	0.00625792
sfxn1	sideroflexin 1	25.4494	1.23179	0.352975	3.48973	0.000483512	0.0080076
brinp3a.1	bone morphogenetic protein/retinoic acid inducible neural-specific 3a, tandem duplicate 1	16.5403	1.23233	0.39562	3.11494	0.00183981	0.0229072
postnb	periostin, osteoblast specific factor b	121.036	1.23367	0.248109	4.97231	6.616e-07	2.87113e-05
rhbdf1b	rhomboid 5 homolog 1b (Drosophila)	125.803	1.2337	0.233239	5.28942	1.22707e-07	6.27069e-06
psph	phosphoserine phosphatase	37.0833	1.23415	0.283648	4.35099	1.35522e-05	0.000412068
ENSPNAT00000025310	ENSPNAT00000025310	20.6365	1.23457	0.349543	3.53196	0.000412487	0.00710015
gale	UDP-galactose-4-epimerase	29.1889	1.23488	0.353566	3.49265	0.000478252	0.00793651
hspa5	heat shock protein 5	1738.94	1.23629	0.0861929	14.3433	1.17298e-46	1.92416e-42
	chromosome10 C8orf88 homolog	16.3603	1.24004	0.400455	3.09657	0.00195773	0.0240289
prss35	inactive serine protease 35-like	56.5981	1.24155	0.304628	4.07564	4.58873e-05	0.00118355
adam12	ADAM metallopeptidase domain 12	12.1399	1.24205	0.390653	3.17941	0.00147576	0.0192895
kif23	kinesin family member 23	35.2341	1.24263	0.370339	3.35539	0.000792543	0.0118136
phgdh	phosphoglycerate dehydrogenase	518.275	1.24284	0.123932	10.0283	1.14434e-23	1.07267e-20
	hyaluronan binding protein 4	13.3813	1.24883	0.415232	3.00755	0.00263367	0.0301274
prss35	inactive serine protease 35-like	71.1365	1.25028	0.290256	4.30752	1.65094e-05	0.000491062
slc39a7	solute carrier family 39 member 7	64.7086	1.25081	0.232019	5.39097	7.00792e-08	3.74456e-06
lrrc29	leucine rich repeat containing 29	20.2469	1.2531	0.347812	3.6028	0.000314809	0.00566741
sec31a	SEC31 homolog A, COPII coat complex component	45.8836	1.259	0.294825	4.27034	1.95178e-05	0.000566171
cyp1c1	cytochrome P450, family 1, subfamily C, polypeptide 1	34.8413	1.25973	0.314088	4.01074	6.05279e-05	0.00149872
adpgk	ADP-dependent glucokinase	16.9346	1.26228	0.399842	3.15694	0.00159432	0.0205446
hp1bp3	heterochromatin protein 1, binding protein 3	102.796	1.26239	0.209493	6.02595	1.68124e-09	1.31957e-07
zgc:92287	zgc:92287	37.9864	1.26542	0.346292	3.6542	0.000257984	0.00483102
htra1a	HtrA serine peptidase 1a	101.073	1.26572	0.252368	5.01536	5.29351e-07	2.34689e-05
egfl6	multiple EGF like domains 6	397.612	1.2681	0.30763	4.12217	3.75312e-05	0.00100026
emid1	EMI domain-containing protein 1-like	18.7938	1.26825	0.361105	3.51212	0.000444543	0.00751782
zgc:92287	zgc:92287	54.3721	1.27425	0.340319	3.7443	0.000180899	0.00364907
abcb4	ATP-binding cassette, sub-family B (MDR/TAP), member 4	286.522	1.27622	0.161052	7.92429	2.29455e-15	5.53526e-13
mblac1	metallo-beta-lactamase domain containing 1	10.8526	1.27834	0.416364	3.07025	0.00213882	0.0256313
postnb	periostin, osteoblast specific factor b	84.777	1.28549	0.286577	4.48568	7.2683e-06	0.000239657
adamts12	ADAM metallopeptidase with thrombospondin type 1 motif, 12	39.4658	1.28738	0.374947	3.43351	0.000595824	0.00945708
mat2ab	methionine adenosyltransferase II, alpha b	610.715	1.28852	0.20667	6.23467	4.52726e-10	4.03615e-08
tars	threonyl-tRNA synthetase	186.894	1.28891	0.157797	8.16815	3.13167e-16	9.09237e-14
ppm1k	protein phosphatase, Mg2+/Mn2+ dependent, 1K	30.3086	1.28964	0.343625	3.75306	0.00017469	0.00354876
c1ql2	complement C1q-like protein 2	12.8099	1.29094	0.410443	3.14524	0.0016595	0.0211629
sec31a	SEC31 homolog A, COPII coat complex component	42.5017	1.29636	0.293267	4.4204	9.85162e-06	0.000310781
ddit4l	DNA-damage-inducible transcript 4 like	749.766	1.29657	0.215277	6.02281	1.71419e-09	1.33585e-07
slc6a15	solute carrier family 6 member 15	35.0913	1.29907	0.329257	3.94545	7.96519e-05	0.00186926
gale	UDP-galactose-4-epimerase	49.7052	1.29909	0.286785	4.52985	5.90245e-06	0.000199431
dla	delta A	11.4743	1.30169	0.392907	3.31298	0.000923073	0.0133117
rcn3	reticulocalbin 3, EF-hand calcium binding domain	1385.2	1.30206	0.103374	12.5957	2.23099e-36	1.04563e-32
col10a1a	collagen, type X, alpha 1a	371.894	1.30383	0.423238	3.0806	0.00206586	0.0249362
sdr42e1	short chain dehydrogenase/reductase family 42E, member 1	58.3878	1.30755	0.268172	4.8758	1.08366e-06	4.45743e-05
bin1b	bridging integrator 1b	67.7116	1.30892	0.295625	4.42764	9.52692e-06	0.000301698
mat2ab	methionine adenosyltransferase II, alpha b	1060.81	1.31019	0.166768	7.85635	3.95489e-15	8.88712e-13
ptx3a	pentraxin 3, long a	533.315	1.31237	0.227657	5.7647	8.1805e-09	5.42193e-07
gale	UDP-galactose-4-epimerase	21.1142	1.31273	0.367419	3.57284	0.000353124	0.00622531
tars	threonyl-tRNA synthetase	153.976	1.31493	0.168027	7.82573	5.04721e-15	1.0894e-12
si:ch211-195b13.1	si:ch211-195b13.1	49.5842	1.31569	0.317857	4.13927	3.48417e-05	0.000942362
abcb4	ATP-binding cassette, sub-family B (MDR/TAP), member 4	275.945	1.31588	0.165095	7.97043	1.58126e-15	4.02156e-13
gstm3	glutathione S-transferase Mu 3	54.0893	1.32155	0.297461	4.44278	8.88027e-06	0.000283961
sycp3	synaptonemal complex protein 3-like	34.1778	1.32412	0.350613	3.77658	0.000158999	0.00329738
aspn	asporin (LRR class 1)	349.224	1.3242	0.193951	6.82751	8.64012e-12	1.12041e-09
adamtsl2	ADAMTS-like 2	21.7281	1.32586	0.377285	3.51421	0.00044107	0.00746678
cd74a	H-2 class I histocompatibility antigen, alpha chain-like	14.0518	1.32841	0.361176	3.678	0.000235069	0.00449687
aatka	apoptosis-associated tyrosine kinase a	141.407	1.33018	0.325275	4.08939	4.32514e-05	0.00112529
mars	methionyl-tRNA synthetase 1	95.443	1.33278	0.250758	5.315	1.06658e-07	5.50197e-06
lmnb2	lamin B2	22.2685	1.33352	0.344711	3.86852	0.0001095	0.00241429
ank3b	ankyrin 3b	100.895	1.33617	0.227314	5.87809	4.15015e-09	2.97288e-07
psph	phosphoserine phosphatase	20.1272	1.34062	0.345284	3.88265	0.000103322	0.00230598
adamts12	ADAM metallopeptidase with thrombospondin type 1 motif, 12	137.995	1.34083	0.220487	6.08124	1.19258e-09	9.58975e-08
mat2ab	methionine adenosyltransferase II, alpha b	1311.48	1.3413	0.150398	8.91838	4.73177e-19	2.3883e-16
abcb4	ATP-binding cassette, sub-family B (MDR/TAP), member 4	291.576	1.34232	0.170929	7.85305	4.06025e-15	9.06182e-13
adamts1	ADAM metallopeptidase with thrombospondin type 1 motif, 1	112.163	1.3446	0.288467	4.66118	3.14406e-06	0.000114231
sdr42e1	short chain dehydrogenase/reductase family 42E, member 1	55.4698	1.34723	0.276421	4.87383	1.09453e-06	4.48868e-05
mat2ab	methionine adenosyltransferase II, alpha b	1176.51	1.34887	0.172333	7.8271	4.99233e-15	1.08469e-12
hsd11b1la	Danio rerio Hydroxysteroid 11-beta-dehydrogenase 1-like protein-like	27.6732	1.35181	0.332776	4.06221	4.86104e-05	0.00124206
mat2ab	methionine adenosyltransferase II, alpha b	778.27	1.35352	0.181503	7.45726	8.83435e-14	1.6283e-11
tmem26a	transmembrane protein 26a	66.3003	1.35892	0.340234	3.99407	6.4948e-05	0.00158779
ppm1k	protein phosphatase, Mg2+/Mn2+ dependent, 1K	24.7827	1.36009	0.334684	4.06379	4.82818e-05	0.00123569
zgc:92287	zgc:92287	37.5997	1.36161	0.341598	3.986	6.71961e-05	0.00162798
ENSPNAT00000039302	ENSPNAT00000039302	170.606	1.36529	0.156023	8.75057	2.12269e-18	9.80862e-16
ENSPNAT00000010531	ENSPNAT00000010531	15.2404	1.36659	0.409987	3.33325	0.000858363	0.0126127
mat2ab	methionine adenosyltransferase II, alpha b	1358.79	1.36727	0.156884	8.71515	2.90378e-18	1.28739e-15
gpr180	G protein-coupled receptor 180	63.8411	1.36776	0.264481	5.1715	2.32226e-07	1.13039e-05
ccdc3b	coiled-coil domain containing 3b	45.1581	1.3691	0.374454	3.65625	0.000255933	0.00480358
mat2ab	methionine adenosyltransferase II, alpha b	902.923	1.36981	0.168955	8.10753	5.16576e-16	1.42419e-13
mat2ab	methionine adenosyltransferase II, alpha b	1238.12	1.37093	0.166207	8.24834	1.60611e-16	5.0184e-14
si:dkey-167k11.5	si:dkey-167k11.5	49.8612	1.37426	0.308654	4.45244	8.48999e-06	0.000273615
mat2ab	methionine adenosyltransferase II, alpha b	1059.76	1.37716	0.16523	8.3348	7.76321e-17	2.76843e-14
mat2ab	methionine adenosyltransferase II, alpha b	1227.41	1.37886	0.157849	8.73534	2.42918e-18	1.1069e-15
gpr181	G protein-coupled receptor 181	66.6233	1.37957	0.267478	5.15769	2.50018e-07	1.20449e-05
aatka	apoptosis-associated tyrosine kinase a	158.104	1.3809	0.309459	4.46231	8.10807e-06	0.000263376
aatka	apoptosis-associated tyrosine kinase a	162.325	1.38705	0.312531	4.43811	9.07539e-06	0.000288793
si:dkey-167k11.5	si:dkey-167k11.5	47.4338	1.38894	0.313741	4.42703	9.55395e-06	0.000302237
col27a1b	collagen, type XXVII, alpha 1b	184.949	1.39613	0.170976	8.16564	3.19735e-16	9.20164e-14
slc7a3a	solute carrier family 7 member 3a	75.157	1.3973	0.220381	6.34037	2.29217e-10	2.18609e-08
psph	phosphoserine phosphatase	69.3044	1.39811	0.240185	5.82098	5.8503e-09	4.08376e-07
slc1a4	solute carrier family 1 member 4	346.352	1.39975	0.178672	7.83416	4.71985e-15	1.03233e-12
ccdc3b	coiled-coil domain containing 3b	60.6827	1.40027	0.35716	3.92056	8.83443e-05	0.00203969
col27a1b	collagen, type XXVII, alpha 1b	188.41	1.40253	0.16885	8.30639	9.86603e-17	3.3136e-14
ccdc3b	coiled-coil domain containing 3b	50.7502	1.41012	0.365398	3.85915	0.000113783	0.00249699
hpdb	4-hydroxyphenylpyruvate dioxygenase b	39.1414	1.4105	0.378102	3.73047	0.000191119	0.00380707
abcb4	ATP-binding cassette, sub-family B (MDR/TAP), member 4	70.5132	1.41142	0.303246	4.65438	3.24955e-06	0.000117543
mat2ab	methionine adenosyltransferase II, alpha b	469.464	1.41796	0.196487	7.21657	5.33155e-13	8.68301e-11
postnb	periostin, osteoblast specific factor b	114.041	1.41938	0.255759	5.54966	2.86224e-08	1.67686e-06
col27a1b	collagen, type XXVII, alpha 1b	183.292	1.4208	0.168015	8.45637	2.75829e-17	1.09537e-14
cilp	cartilage intermediate layer protein, nucleotide pyrophosphohydrolase	3647.73	1.42126	0.257378	5.52206	3.35051e-08	1.93869e-06
myo5ab	myosin VAb	20.3324	1.42129	0.342236	4.15296	3.28208e-05	0.000891379
adamts12	ADAM metallopeptidase with thrombospondin type 1 motif, 12	204.786	1.42357	0.198384	7.17584	7.18642e-13	1.15575e-10
cilp	cartilage intermediate layer protein, nucleotide pyrophosphohydrolase	3798.77	1.42464	0.259053	5.49942	3.81045e-08	2.17414e-06
vldlr	very low density lipoprotein receptor	27.3371	1.42536	0.319892	4.45575	8.36023e-06	0.000270357
adamts12	ADAM metallopeptidase with thrombospondin type 1 motif, 12	197.863	1.42911	0.18216	7.84537	4.31662e-15	9.5689e-13
abcb4	ATP-binding cassette, sub-family B (MDR/TAP), member 4	188.486	1.43065	0.196344	7.28643	3.18279e-13	5.43859e-11
stk32b	Serine/threonine kinase 32B	16.0183	1.4333	0.425722	3.36675	0.000760609	0.0114154
col10a1b	collagen, type X, alpha 1b	26.9184	1.43666	0.423983	3.38849	0.000702788	0.0107482
	chromosome10 C8orf88 homolog	21.9254	1.4385	0.402225	3.57635	0.000348421	0.00616181
mat1a	methionine adenosyltransferase I, alpha	16.4272	1.44341	0.385085	3.7483	0.000178036	0.00360687
slc7a3a	solute carrier family 7 member 3a	106.108	1.44394	0.214243	6.73972	1.58691e-11	1.94267e-09
aclya	ATP citrate lyase a	23.7941	1.45554	0.413997	3.51581	0.000438413	0.00743331
tnfsf12	TNF superfamily member 12	24.3317	1.45559	0.374759	3.88407	0.000102723	0.00229417
cyp2j6	cytochrome P450 2J2-like	49.0345	1.46148	0.310745	4.70315	2.56182e-06	9.52928e-05
cspg4	chondroitin sulfate proteoglycan 4	263.374	1.46285	0.251787	5.8099	6.25097e-09	4.32662e-07
bnip1a	BCL2 interacting protein 1a	37.0839	1.46302	0.351598	4.16104	3.16796e-05	0.000864457
bnip1a	BCL2 interacting protein 1a	39.4334	1.46581	0.369553	3.96645	7.29511e-05	0.00173308
adamts12	ADAM metallopeptidase with thrombospondin type 1 motif, 12	198.24	1.46716	0.166216	8.82683	1.07683e-18	5.32278e-16
cspg4	chondroitin sulfate proteoglycan 5	264.149	1.47055	0.251223	5.85357	4.81144e-09	3.40202e-07
hsp90aa1.2	heat shock protein 90, alpha (cytosolic), class A member 1, tandem duplicate 2	449.653	1.47263	0.178376	8.25575	1.50957e-16	4.95259e-14
si:ch211-195b13.1	si:ch211-195b13.1	79.5971	1.48904	0.264274	5.63446	1.75607e-08	1.07688e-06
cspg4	chondroitin sulfate proteoglycan 6	259.857	1.49051	0.249881	5.96487	2.44832e-09	1.83389e-07
gale	UDP-galactose-4-epimerase	16.5428	1.5049	0.382199	3.93748	8.23432e-05	0.00192142
pfkfb2b	6-phosphofructo-2-kinase/fructose-2,6-biphosphatase 2b	10.3516	1.51773	0.407453	3.72492	0.000195374	0.00386833
ogna	osteoglycin, paralog a	16.7537	1.51938	0.38714	3.92462	8.6866e-05	0.00201264
far1	fatty acyl CoA reductase 1	20.2073	1.52308	0.365129	4.17134	3.02811e-05	0.000831351
zgc:158328	zgc:158328	151.424	1.52329	0.296077	5.1449	2.67663e-07	1.27638e-05
agpat9l	1-acylglycerol-3-phosphate O-acyltransferase 9, like	32.7676	1.52528	0.280995	5.42813	5.69469e-08	3.11905e-06
olfml1	olfactomedin-like 1	45.838	1.53182	0.287497	5.32812	9.92357e-08	5.15146e-06
eif3jb	eukaryotic translation initiation factor 3, subunit Jb	58.874	1.53507	0.358188	4.28567	1.82193e-05	0.000533219
adamts1	ADAM metallopeptidase with thrombospondin type 1 motif, 1	169.29	1.53708	0.242273	6.3444	2.23294e-10	2.14834e-08
adamts12	ADAM metallopeptidase with thrombospondin type 1 motif, 12	112.386	1.54257	0.194269	7.94037	2.01581e-15	4.93543e-13
ENSPNAT00000023113	ENSPNAT00000023113	12.8442	1.54624	0.407886	3.79086	0.000150125	0.00314315
tk1	thymidine kinase 1, soluble	23.4881	1.55788	0.397989	3.91438	9.06359e-05	0.00207943
fkbp9	FKBP prolyl isomerase 9	1045.48	1.56345	0.141958	11.0134	3.29204e-28	4.90933e-25
igfbp5b	insulin-like growth factor binding protein 5b	140.45	1.5711	0.195743	8.02633	1.00433e-15	2.61509e-13
crabp2a	cellular retinoic acid binding protein 2, a	67.4166	1.57392	0.280891	5.60331	2.10302e-08	1.2777e-06
ddit4l	DNA-damage-inducible transcript 4 like	145.195	1.57603	0.261614	6.02425	1.69897e-09	1.3303e-07
emilin2b	elastin microfibril interfacer 2b	69.8396	1.57673	0.342008	4.61021	4.02271e-06	0.000142064
ddit4l	DNA-damage-inducible transcript 4 like	144.688	1.58661	0.256794	6.17854	6.46972e-10	5.58594e-08
cyp2j7	cytochrome P450 2J2-like	30.106	1.58735	0.404531	3.92393	8.71176e-05	0.00201705
thbs3b	thrombospondin 3b	24.8737	1.59016	0.332418	4.78361	1.72175e-06	6.70868e-05
fkbp9	FKBP prolyl isomerase 9	1022.05	1.59506	0.136797	11.66	2.03934e-31	4.46045e-28
crabp2a	cellular retinoic acid binding protein 2, a	67.2991	1.60715	0.277964	5.78187	7.38768e-09	4.9667e-07
abi3bpb	ABI family, member 3 (NESH) binding protein b	94.401	1.60796	0.32199	4.99381	5.91994e-07	2.59308e-05
slc7a3a	solute carrier family 7 member 3a	193.965	1.61707	0.209628	7.714	1.21938e-14	2.48481e-12
tnfaip2a	tumor necrosis factor, alpha-induced protein 2a	55.0642	1.62987	0.382651	4.25943	2.0495e-05	0.000591382
csad	cysteine sulfinic acid decarboxylase	157.207	1.64079	0.294991	5.56219	2.66411e-08	1.58054e-06
hapln1	hyaluronan and proteoglycan link protein 1a	605.594	1.6443	0.249446	6.59182	4.34468e-11	4.81555e-09
slc43a1b	solute carrier family 43 member 1b	98.0833	1.64606	0.247932	6.63914	3.15509e-11	3.6448e-09
hapln1	hyaluronan and proteoglycan link protein 1a	604.947	1.64989	0.247411	6.66862	2.58213e-11	3.00406e-09
abi3bpb	ABI family, member 3 (NESH) binding protein b	89.6162	1.65251	0.319182	5.17733	2.25081e-07	1.09724e-05
ENSPNAT00000023113	ENSPNAT00000023113	14.3327	1.65482	0.402206	4.11436	3.88247e-05	0.00102546
slc43a1b	solute carrier family 43 member 1b	110.413	1.65603	0.234008	7.0768	1.47524e-12	2.26166e-10
arhgef7b	Rho guanine nucleotide exchange factor (GEF) 7b	63.4612	1.66241	0.310011	5.36241	8.21169e-08	4.31055e-06
hapln1	hyaluronan and proteoglycan link protein 1a	286.15	1.6661	0.251167	6.63343	3.27968e-11	3.73611e-09
tnfaip2a	tumor necrosis factor, alpha-induced protein 2a	48.0893	1.66724	0.385102	4.32936	1.49544e-05	0.000450528
csad	cysteine sulfinic acid decarboxylase	182.96	1.67266	0.276531	6.04874	1.45987e-09	1.1541e-07
csad	cysteine sulfinic acid decarboxylase	169.317	1.68717	0.293541	5.74764	9.04966e-09	5.90261e-07
hpdb	4-hydroxyphenylpyruvate dioxygenase b	75.062	1.69633	0.322567	5.25883	1.44973e-07	7.33994e-06
slc43a1b	solute carrier family 43 member 1b	53.9144	1.69971	0.247087	6.879	6.0274e-12	8.13773e-10
slc43a1b	solute carrier family 43 member 1b	83.9607	1.7275	0.252691	6.83643	8.11892e-12	1.06974e-09
oat	ornithine aminotransferase	198.596	1.74456	0.162832	10.7139	8.7608e-27	1.24967e-23
ptchd1	patched domain containing 1	15.8007	1.76223	0.397668	4.43141	9.36184e-06	0.000297044
qdpra	quinoid dihydropteridine reductase a	129.681	1.77705	0.244974	7.254	4.04631e-13	6.77302e-11
gpr182	G protein-coupled receptor 182	29.2104	1.8018	0.330338	5.45442	4.91333e-08	2.73678e-06
hsd11b2	hydroxysteroid (11-beta) dehydrogenase 2	33.3382	1.85295	0.311577	5.94698	2.73129e-09	2.02795e-07
nnt	nicotinamide nucleotide transhydrogenase	213.35	1.85568	0.199774	9.28887	1.55932e-20	9.65249e-18
cyp2j8	cytochrome P450 2J2-like	34.8212	1.86435	0.338148	5.51343	3.51914e-08	2.01846e-06
nnt	nicotinamide nucleotide transhydrogenase	215.001	1.8767	0.197295	9.51211	1.86839e-21	1.42554e-18
cyp2j9	cytochrome P450 2J2-like	18.656	1.90742	0.39915	4.7787	1.76435e-06	6.85838e-05
abi3bpb	ABI family, member 3 (NESH) binding protein b	313.753	1.91812	0.249235	7.69602	1.40366e-14	2.82523e-12
hpdb	4-hydroxyphenylpyruvate dioxygenase b	76.0653	1.9428	0.307632	6.31536	2.69534e-10	2.55574e-08
cd248b	CD248 molecule, endosialin b	73.4888	1.9437	0.350947	5.53843	3.05191e-08	1.77846e-06
abi3bpb	ABI family, member 3 (NESH) binding protein b	325.326	1.95638	0.250883	7.79797	6.29089e-15	1.3402e-12
prodha	proline dehydrogenase (oxidase) 1a	23.0977	1.96408	0.392248	5.00725	5.52142e-07	2.4315e-05
abi3bpb	ABI family, member 3 (NESH) binding protein b	233.83	2.00029	0.2386	8.38345	5.13967e-17	1.93819e-14
abi3bpb	ABI family, member 3 (NESH) binding protein b	228.498	2.002	0.258457	7.74598	9.48468e-15	1.982e-12
abi3bpb	ABI family, member 3 (NESH) binding protein b	328.244	2.00791	0.250797	8.00613	1.18377e-15	3.05803e-13
abi3bpb	ABI family, member 3 (NESH) binding protein b	238.121	2.02068	0.248137	8.1434	3.8434e-16	1.07773e-13
abi3bpb	ABI family, member 3 (NESH) binding protein b	306.843	2.07399	0.251401	8.24974	1.58738e-16	5.01756e-14
abi3bpb	ABI family, member 3 (NESH) binding protein b	233.604	2.0825	0.254775	8.17388	2.98635e-16	8.81212e-14
abi3bpb	ABI family, member 3 (NESH) binding protein b	121.147	2.14483	0.262429	8.17299	3.00828e-16	8.81212e-14
si:ch211-197h24.8	si:ch211-197h24.8	10.6174	2.16938	0.412509	5.259	1.44842e-07	7.33994e-06
