# Supplementary material for: Amino Acids and IGF1 Regulation of Fish Muscle Growth Revealed by Transcriptome and microRNAome Integrative Analyses of Pacu (Piaractus mesopotamicus) Myotubes
Source: Int J Mol Sci. 2022 Jan 21;23(3):1180. doi: 10.3390/ijms23031180 (PMC8835699; doi:10.3390/ijms23031180)
Supplement: Supplementary file 1 [file ijms-23-01180-s001.zip › Table S3.xlsx]

## Sheet: Heatmap clusters
Table S3. List of genes included in heatmap clusters and Venn diagram. Spreadsheet 1 shows the list of genes according to each heatmap cluster generated by hierarchical clustering and non-hierarchical K-means clustering (K-means=3). Cluster I (orange) represents genes highly expressed in AA group, Cluster II (purple) represents genes highly expressed in IGF1 group, and Cluster III (green) represe…
Cluster I: genes highly expressed in AA					Cluster II: genes highly expressed in IGF1					Cluster III: genes highly expressed in CTR
aacs					acss1					abca1
abcb4					adamts12					ablim1b
abcc6a					adat1					adamtsl5
abi3bpb					adm2a					afap1l1a
acat2					agpat9l					akirin2
aclya					ankrd2					anpep
aclyb					arhgef7b					antxr1a
acss1					aspn					arf4
acss2l					bcan					arrdc4
acta1					cadpsb					atg16l2
acta2					camta1b					bada
actc1a					chac1					bhlhe41
actl6a					chrd					caprin1b
adam22					crabp2a					cast
adamts1					creb3l1					ccdc3a
adamtsl2					csad					cdkn1ba
adh1					cyp2j2					cdkn1d
angptl7					ddit4l					cemip
ankrd24					efemp1					chsy3
anln					emilin2b					cln6b
arhgap12a					ENSAMXT00000039225					cobll1a
arhgap24					ENSPNAT00000019273					cpt1b
armc6					ENSPNAT00000023113					CR848813
arpin					ENSPNAT00000036657					cst14b
arrdc2					ENSPNAT00000038266					ctdsp2
atp2a1l					ENSPNAT00000038453					cxcl1
aurkb					gale					cyb561
auts2b					gpr180					daam2
bdkrb2					gramd2a					dkk2
bmp3					ha1f					dmrta1
bnip1a					hpdb					eef2l2
bub1ba					hsd11b2					enpep
cacng1a					igfbp5b					ENSAMXT00000008334
calr3					jmjd1c					ENSAMXT00000029751
calr3b					limch1b					ENSAMXT00000031052
cavin1a					lrp8					ENSAMXT00000040342
cavin4a					mat1a					ENSAMXT00000048422
ccdc3b					mknk2b					ENSAMXT00000048486
ccdc57					mok					ENSAMXT00000048738
ccn2b					nfat5b					ENSAMXT00000050754
ccna2					oat					ENSAMXT00000050773
ccnb1					oca2					ENSAMXT00000054185
cd248b					pacsin2					ENSAMXT00000056092
cdca8					pfkfb2b					ENSPNAT00000005512
cdk1					pi15a					ENSPNAT00000005651
cenpx					pibf1					ENSPNAT00000009597
cilp					plk3					ENSPNAT00000009746
cilp2					prkcba					ENSPNAT00000013064
ckap2l					ptx3a					ENSPNAT00000014146
ckap5					qdpra					ENSPNAT00000014957
ckma					rab38c					ENSPNAT00000024267
ckmb					rem1					ENSPNAT00000024274
cks1b					rftn1a					ENSPNAT00000028824
cmtm4					serpine1					ENSPNAT00000029605
col10a1b					setdb1a					ENSPNAT00000029921
col18a1a					shisal1a					ENSPNAT00000034908
col21a1					si:ch211-197h24.8					ENSPNAT00000036621
coro1cb					si:ch73-335l21.3					ENSPNAT00000039017
cpxm2					si:ch73-68b22.2					ENSPNAT00000039485
crip2					si:dkey-121a9.3					etv4
cxcr4b					si:dkey-44g23.5					ezh1
daam1b					si:dkeyp-120h9.1					fam102aa
dck					slc25a33					fbn2b
ddit4l					slc3a2a					fbxo32
dpp3					slc43a1b					fgl2a
dusp6					slc7a3a					fhl2b
dynll1					smoc1					gpam
egr1					st3gal7					gpx1b
ehd3					stard13a					gsap
eif3jb					stbd1					gucy1b2
ENSAMXT00000005415					suco					hmga1b
ENSAMXT00000006031					thbs3b					htra3
ENSAMXT00000030985					tnfaip2a					igfbp1a
ENSAMXT00000034735					tpp2					il1r2
ENSAMXT00000042329					zgc:154075					irf7
ENSAMXT00000043704										irs2a
ENSAMXT00000046590										ivns1abpb
ENSAMXT00000047073										kcna10
ENSAMXT00000048066										klf9
ENSAMXT00000051433										krt18a
ENSPNAT00000006613										krt8
ENSPNAT00000006672										lepa
ENSPNAT00000007330										lepb
ENSPNAT00000012875										limk1b
ENSPNAT00000014146										lpar1
ENSPNAT00000023113										mcmdc2
ENSPNAT00000024267										mest
ENSPNAT00000024893										mipol1
ENSPNAT00000026996										mmp9
ENSPNAT00000027748										mok
ENSPNAT00000031696										mphosph8
ENSPNAT00000032636										mt2
eya1										mtbp
fam20ca										nfat5b
far1										odf2a
fbln2										oga
fdps										pamr1
fgf8b										pfkfb4b
fgfr4										pi16
fkbp9										plin2
fmoda										plxdc1
frem1b										ppp1r12b
fyna										prdm1a
g2e3										ptk6a
gask1b										rbpms2b
glul										rergla
gpr180										s100a10a
gst3										sat1a
gstm3										scn1lab
gtf3c5										sema3e
gucy1b2										serpinb1l2
hapln1										sgf29
hells										si:ch211-156l18.7
hgfa										si:ch211-1a19.3
hmgcra										si:dkey-21o22.2
hmgn3										si:zfos-911d5.4
hmmr										slc1a
hp1bp3										slc1a3a
hsp90aa1										slc38a5b
id1										slc7a6
igfbp6a										slc7a8a
incenp										sorbs1
kank4										stra6
kif11										tbrg1
kif20a										tctn3
kif22										tfeb
kif23										tgm1l2
kif2c										thbs1b
kifc1										tmcc1
klhl40b										tmem243a
klhl41b										tnfrsf6b
kpna2										tppp
ldb3b										tuft1a
lipg										ugdh
lmnb2										uncharacterizedLOC108412522
lmo4a										unm_sa1614
LOC108275719										usf2
lrrc17										wdr62
lrrn4										zgc:162183
lss										zgc:163014
lum										znf385a
madprt										znf395a
marcks
marcksb
matn4
mcama
mcm4
mcm5
mcm6
megf6
mfap5
mkxb
mmp13b
mrpl24
mtr
musk
mybphb
myct1a
myf5
myhz2
mylka
mylpfa
mylz3
myoc
myom1a
myom2a
naca
ncam1a
ncapd2
ncapg
nid1a
nnt
notch1a
npr3
nrarpa
nsdhl
nt5e
nusap1
odc1
ogna
olfml1
olfml2a
olfml2ba
pcdh10
pcdh1b
pde5ab
pdgfab
pdgfrl
pdxka
pdzd2
pik3ip1
pld7
plk1
postnb
pqbp1
prodha
PRSS23
ptchd1
ptgs1
ptk7
ptpreb
pvrl2l
rab33a
rac3a
racgap1
rbfox1l
rflna
rhbdf1b
rnd3a
rnf24
rrm2
s100v1
s100w
samd11
scd
sec31a
selenop
sema3b
sh3bp5b
shmt1
si:ch211-127i16.2
si:ch211-151o1.4
si:ch211-159i8.4
si:ch211-242b18.1
si:ch211-246m6.5
si:ch211-266i6.3
si:ch211-286o17.1
si:ch211-37e10.2
si:ch211-69g19.2
si:dkey-172j4.3
si:dkey-193c22.2
si:dkey-264d12.1
si:dkey-30c15.10
si:zfos-911d5.4
sipa1l1
slc35b4
slc6a22.2
smc2
snrpa
sox4a
spp1
spry1
ssbp1
stmn1
sycp3
tacc3
tg
tk1
tmem38a
tmsb
tnc
tnfaip2b
tnfsf12
tnnc1b
tnnc2
tnni2a
tnni2b
tnnt
tnnt3
top1
top2a
tpm1
tpma
tpx2
ttn
tubb5
txndc9
tyms
tyro3
ube2c
ucp2
uncharacterizedLOC103038104
uncharacterizedLOC108444152
usp53b
vsir
vwa5a
vwde
wdhd1
wu:fb18f06
wu:fc21g02
zgc:153426
zgc:158328
zgc:86709
znf143b
znf385a

## Sheet: Venn diagram
Table S3. List of genes included in heatmap clusters and Venn diagram. Spreadsheet 1 shows the list of genes according to each heatmap cluster generated by hierarchical clustering and non-hierarchical K-means clustering (K-means=3). Cluster I (orange) represents genes highly expressed in AA group, Cluster II (purple) represents genes highly expressed in IGF1 group, and Cluster III (green) represe…
	Common genes in both AA and IGF1
	arrdc4		down both AA and IGF1
	ENSAMXT00000040342		up both AA and IGF1
	ENSAMXT00000050773		up IGF1, down AA
	ctdsp2		up AA, down IGF1
	tmcc1
	gpx1b
	cst14b.1
	cast
	ppp1r12b
	s100a10a
	ENSAMXT00000048738
	ENSAMXT00000008334
	lepa
	cemip
	gmfg
	sall2
	ENSPNAT00000006499
	abhd5
	csf1a
	ccdc3a
	atg16l2
	ENSAMXT00000035350
	smad9
	aph1b
	pim3
	axl
	ENSAMXT00000050015
	calcoco1b
	ENSAMXT00000033625
	agpat9l
	tpp2
	myo1d
	cobll1a
	mrc1b
	cish
	endd1
	plcd1a
	epb41a
	limk1b
	ptk2aa
	ENSAMXT00000048486
	mphosph8
	csrp2
	ankrd1a
	rxfp3
	uba3
	rhoub
	ENSPNAT00000031326
	si:dkey-21o22.2
	pcmtd2a
	il11a
	bnip3lb
	ENSPNAT00000005896
	znf710a
	arhgap4a
	cdk17
	ENSAMXT00000056092
	dcbld1
	ankrd10b
	mospd1
	dspa
	il1r2
	tnfrsf6b
	gucy1b2
	sat1a.2
	lepb
	mmp9
	oga
	igfbp1a
	htra3
	wdr62
	irf7
	ENSPNAT00000038266
	zgc:162183
	klf9
	ENSPNAT00000036657
	unm_sa1614
	mest
	fbxo32
	stbd1
	stra6
	ENSPNAT00000039017
	rbpms2b
	ENSPNAT00000029921
	adat1
	ENSPNAT00000027748
	ENSPNAT00000000150
	pim1
	si:dkey-264d12.4
	slc1a1
	ENSPNAT00000038511
	sycp3
	akirin2
	ENSPNAT00000012541
	tgm2b
	smoc1
	lamp2
	ENSPNAT00000022887
	fabp11a
	ENSPNAT00000006613
	ENSPNAT00000018488
	sfmbt2
	ENSPNAT00000040899
	ENSPNAT00000024893
	klhl24
	itga11b
	mov10a
	ENSAMXT00000045784
	ENSPNAT00000004924
	klf11a
	slc7a6
	pikfyve
	oat
	hspa5
	pdgfab
	gale
	nudt5
	csad
	klhl31
	mms19
	adam12
	slc43a1b
	vldlr
	skia
	rgmd
	capn10
	mccc1
	pcsk9
	ognb
	heatr3
	aatka
	qdpra
	igfbp5a
	auts2a
	ENSPNAT00000009982
	lrrc57
	bin1b
	adamts1
	mycn
	egfl6
	tfr1a
	ENSAMXT00000038049
	dad1
	abcb4
	col11a2
	ENSAMXT00000051433
	sult6b1
	bnip1a
	dla
	col10a1a
	si:ch211-197h24.8
	tg
	prodha
	ENSAMXT00000034735
	gstm3
	ddit4l
	acss1
	armc6
	ehd3
	shmt1
	adamtsl2
	dck
	olfml1
	rhbdf1b
	rbfox1l
	ccdc3b
	tnc
	cilp
	cd248b
	col10a1b
	rab33a
	eif3jb
	far1
	lmnb2
	odc1
	pcdh10
	zgc:158328
	hsp90aa1.2
	ptchd1
	abi3bpb
	tk1
	ENSAMXT00000030985
	stmn1
	aclya
	si:dkey-167k11.5
	hpdb
	ENSAMXT00000047423
	si:ch211-195b13.1
	ppm1k
	rrp9
	ogna
	psph
	ENSPNAT00000023113
	mblac1
	ENSPNAT00000036290
	pald1b
	pqbp1
	sdr42e1
	ENSPNAT00000014146
	postnb
	hmgcra
	tfr1b
	tnfsf12
	ttn.1
	prss35
	gpr180
	adh1
	top2a
	fkbp9
	hapln1
	znf385a
	nnt
	ssbp1
	kif23
	hp1bp3
	kif2c
	sec31a
	si:ch211-159i8.4
