# Supplementary material for: Amino Acids and IGF1 Regulation of Fish Muscle Growth Revealed by Transcriptome and microRNAome Integrative Analyses of Pacu (Piaractus mesopotamicus) Myotubes
Source: Int J Mol Sci. 2022 Jan 21;23(3):1180. doi: 10.3390/ijms23031180 (PMC8835699; doi:10.3390/ijms23031180)
Supplement: Supplementary file 1 [file ijms-23-01180-s001.zip › Table S4.xlsx]

## Sheet: AAxCTR
Table S4. List of differentially expressed miRNAs in AA and IGF1 pacu cultured myotubes. AA and IGF1 treatments showed respectively 11 and 8 differentially expressed miRNAs compared to CTR group. The miRNAs were considered differentially expressed with adjusted P-value£0.05 and Log2(Fold-change) £-0.55 and ³0.55 (1.5-fold). Blue color indicates miRNAs with down-regulated transcription and red col…
	baseMean	log2FoldChange	lfcSE	stat	pvalue	padj		miRNA	Orthologues and Paralogues	Log2(Fold-change) mean
ipu-miR-29b	15.356	-2.17258	0.573878	-3.78579	0.000153224	0.0042352		miR-29	ipu: miR-29b	-2.17258			down-regulation
dre-miR-181a-3p	2317.42	0.576814	0.118961	4.84876	1.24236e-06	5.11103e-05		miR-181	dre: miR-181a-3p	0.576814			up-regulation
fru-miR-181a-3p	2317.42	0.576814	0.118961	4.84876	1.24236e-06	5.11103e-05			fru: miR-181a-3p
tni-miR-181a-3p	2317.42	0.576814	0.118961	4.84876	1.24236e-06	5.11103e-05			tni: miR-181a-3p			abu	Astatotilapia burtoni
gmo-let-7a-3-3p	279.869	0.634057	0.170853	3.71112	0.000206341	0.00553058		let-7	gmo: let-7a-3-3p	0.634057		ccr	Cyprinus carpio
ola-let-7a-3p	279.869	0.634057	0.170853	3.71112	0.000206341	0.00553058			ola: let-7a-3p			dre	Danio rerio
ssa-miR-125a-3p	314.181	0.734833	0.166476	4.41406	1.01451e-05	0.000381846		miR-21	gmo: miR-21-3p	0.769936		fru	Fugu rubripes
ssa-miR-21b-3p	929.381	0.76956	0.201501	3.81913	0.000133922	0.00376045			ssa: miR-21b-3p			gmo	Gadus morhua
gmo-miR-21-3p	437.613	0.770312	0.212982	3.61679	0.000298276	0.00787539		miR-125	dre: miR-125b-1-3p; miR-125b-2-3p	0.91214		ipu	Ictalurus punctatus
dre-miR-125b-1-3p	140.787	0.822431	0.207125	3.97071	7.16602e-05	0.00204463			mze: miR-125c			mze	Metriaclima zebra
mze-miR-125c	141.819	0.835161	0.207236	4.02999	5.57781e-05	0.00161756			pny: miR-125c			nbr	Neolamprologus brichardi
pny-miR-125c	141.819	0.835161	0.207236	4.02999	5.57781e-05	0.00161756			ssa: ssa-miR-125a-3p; miR-125a-2-3p			ola	Oryzias latipes
ssa-miR-125a-2-3p	258.267	0.971317	0.167282	5.80645	6.38114e-09	3.76275e-07		miR-1	abu: miR-1	1.25029		oni	Oreochromis niloticus
abu-miR-133a	319.233	1.16681	0.199177	5.85815	4.68048e-09	2.85509e-07			ccr: miR-1			pny	Pundamilia nyererei
ccr-miR-133a-3p	319.233	1.16681	0.199177	5.85815	4.68048e-09	2.85509e-07			dre: miR-1			ssa	Salmo salar
gmo-miR-133a-3p	319.233	1.16681	0.199177	5.85815	4.68048e-09	2.85509e-07			fru: miR-1			tni	Tetraodon nigroviridis
ipu-miR-133a	319.233	1.16681	0.199177	5.85815	4.68048e-09	2.85509e-07			gmo: miR-1-3p
mze-miR-133a	319.233	1.16681	0.199177	5.85815	4.68048e-09	2.85509e-07			mze: miR-1
nbr-miR-133a	319.233	1.16681	0.199177	5.85815	4.68048e-09	2.85509e-07			nbr: miR-1
oni-miR-133a	319.233	1.16681	0.199177	5.85815	4.68048e-09	2.85509e-07			ola-miR-1-3p
ssa-miR-133a-3p	319.233	1.16681	0.199177	5.85815	4.68048e-09	2.85509e-07			oni: miR-1
abu-miR-1	3885.21	1.20237	0.277235	4.337	1.4444e-05	0.000433075			pny: miR-1
ccr-miR-1	3885.21	1.20237	0.277235	4.337	1.4444e-05	0.000433075			ssa: miR-1-3p
dre-miR-1	3885.21	1.20237	0.277235	4.337	1.4444e-05	0.000433075			tni: miR-1
fru-miR-1	3885.21	1.20237	0.277235	4.337	1.4444e-05	0.000433075		miR-33	abu-miR-33-5p	1.34152
gmo-miR-1-3p	3885.21	1.20237	0.277235	4.337	1.4444e-05	0.000433075			gmo: miR-33b-5p
mze-miR-1	3885.21	1.20237	0.277235	4.337	1.4444e-05	0.000433075			oni: miR-33a-5p; miR-33b-5p
nbr-miR-1	3885.21	1.20237	0.277235	4.337	1.4444e-05	0.000433075			ssa: miR-33a-5p; miR-33b-5p
oni-miR-1	3885.21	1.20237	0.277235	4.337	1.4444e-05	0.000433075		miR-133	abu: miR-133a; miR-133b	1.74623
pny-miR-1	3885.21	1.20237	0.277235	4.337	1.4444e-05	0.000433075			ccr: miR-133a-3p; miR-133a-5p
ssa-miR-1-3p	3885.21	1.20237	0.277235	4.337	1.4444e-05	0.000433075			dre: miR-133a-3p; miR-133a-5p; miR-133a-2-5p; miR-133b-3p; miR-133c-5p
tni-miR-1	3885.21	1.20237	0.277235	4.337	1.4444e-05	0.000433075			fru: miR-133
dre-miR-125b-2-3p	47.0171	1.27394	0.370812	3.43554	0.00059138	0.0132424			gmo: miR-133a-3p; miR-133a-5p
gmo-miR-33b-5p	40.6362	1.33985	0.413873	3.23735	0.00120644	0.0251081			ipu: miR-133a; miR-133b
oni-miR-33a-5p	40.6362	1.33985	0.413873	3.23735	0.00120644	0.0251081			mze: miR-133a; miR-133b
oni-miR-33b-5p	40.6362	1.33985	0.413873	3.23735	0.00120644	0.0251081			nbr: miR-133a; miR-133b
ssa-miR-33a-5p	40.6362	1.33985	0.413873	3.23735	0.00120644	0.0251081			ola-miR-133-5p
ssa-miR-33b-5p	40.6362	1.33985	0.413873	3.23735	0.00120644	0.0251081			oni: miR-133a; miR-133b
abu-miR-33-5p	42.4647	1.34987	0.399388	3.37985	0.000725253	0.0160372			pny: miR-133
abu-miR-133b	234.114	1.47277	0.28063	5.24809	1.53688e-07	7.15459e-06			ssa: miR-133a-3p; miR-133a-5p; miR-133b-3p
ipu-miR-133b	234.114	1.47277	0.28063	5.24809	1.53688e-07	7.15459e-06			tni: miR-133
mze-miR-133b	234.114	1.47277	0.28063	5.24809	1.53688e-07	7.15459e-06		miR-499	abu: miR-499	2.05059
nbr-miR-133b	234.114	1.47277	0.28063	5.24809	1.53688e-07	7.15459e-06			ccr: miR-499
oni-miR-133b	234.114	1.47277	0.28063	5.24809	1.53688e-07	7.15459e-06			dre: miR-499-5p
pny-miR-133	234.114	1.47277	0.28063	5.24809	1.53688e-07	7.15459e-06			gmo: miR-499-5p
ssa-miR-133b-3p	234.114	1.47277	0.28063	5.24809	1.53688e-07	7.15459e-06			mze: miR-499
dre-miR-133a-3p	339.219	1.64188	0.262284	6.25992	3.85165e-10	3.24456e-08			nbr: miR-499
fru-miR-133	339.219	1.64188	0.262284	6.25992	3.85165e-10	3.24456e-08			oni: miR-499
tni-miR-133	339.219	1.64188	0.262284	6.25992	3.85165e-10	3.24456e-08			pny: miR-499
ola-miR-1-3p	227.139	1.7774	0.312187	5.69338	1.24549e-08	7.10732e-07			ssa: miR-499b-5p
dre-miR-133b-3p	527.654	1.91251	0.253227	7.55256	4.26781e-14	5.03317e-12		miR-551	ssa: miR-551-5p	2.1337
abu-miR-499	266.517	2.05059	0.588815	3.48257	0.000496623	0.0112631		miR-206	abu: miR-206	2.38646
ccr-miR-499	266.517	2.05059	0.588815	3.48257	0.000496623	0.0112631			ccr: miR-206
dre-miR-499-5p	266.517	2.05059	0.588815	3.48257	0.000496623	0.0112631			dre: miR-206-3p
gmo-miR-499-5p	266.517	2.05059	0.588815	3.48257	0.000496623	0.0112631			gmo: miR-206-3p
mze-miR-499	266.517	2.05059	0.588815	3.48257	0.000496623	0.0112631			ipu: miR-206
nbr-miR-499	266.517	2.05059	0.588815	3.48257	0.000496623	0.0112631			mze: miR-206
oni-miR-499	266.517	2.05059	0.588815	3.48257	0.000496623	0.0112631			nbr: miR-206
pny-miR-499	266.517	2.05059	0.588815	3.48257	0.000496623	0.0112631			ola: miR-206
ssa-miR-499b-5p	266.517	2.05059	0.588815	3.48257	0.000496623	0.0112631			oni: miR-206
ola-miR-206	345.849	2.0917	0.259978	8.04569	8.57613e-16	1.26426e-13			pny: miR-206
ssa-miR-551-5p	27.0197	2.1337	0.434306	4.91291	8.97367e-07	3.96861e-05			ssa: miR-206-3p; miR-206-5p
dre-miR-133c-5p	27.8816	2.20991	0.440134	5.021	5.14026e-07	2.33157e-05
abu-miR-206	7445.65	2.34868	0.235819	9.95967	2.2883e-23	4.04801e-21
ccr-miR-206	7445.65	2.34868	0.235819	9.95967	2.2883e-23	4.04801e-21
dre-miR-206-3p	7445.65	2.34868	0.235819	9.95967	2.2883e-23	4.04801e-21
gmo-miR-206-3p	7445.65	2.34868	0.235819	9.95967	2.2883e-23	4.04801e-21
ipu-miR-206	7445.65	2.34868	0.235819	9.95967	2.2883e-23	4.04801e-21
mze-miR-206	7445.65	2.34868	0.235819	9.95967	2.2883e-23	4.04801e-21
nbr-miR-206	7445.65	2.34868	0.235819	9.95967	2.2883e-23	4.04801e-21
oni-miR-206	7445.65	2.34868	0.235819	9.95967	2.2883e-23	4.04801e-21
pny-miR-206	7445.65	2.34868	0.235819	9.95967	2.2883e-23	4.04801e-21
ssa-miR-206-3p	7445.65	2.34868	0.235819	9.95967	2.2883e-23	4.04801e-21
dre-miR-133a-5p	158.121	2.43053	0.307312	7.90901	2.59445e-15	3.27828e-13
gmo-miR-133a-5p	158.121	2.43053	0.307312	7.90901	2.59445e-15	3.27828e-13
ola-miR-133-5p	218.264	2.71765	0.30166	9.00897	2.08009e-19	3.34517e-17
ccr-miR-133a-5p	54.8644	3.04382	0.41115	7.40319	1.32952e-13	1.30662e-11
dre-miR-133a-2-5p	54.8644	3.04382	0.41115	7.40319	1.32952e-13	1.30662e-11
ssa-miR-133a-5p	54.8644	3.04382	0.41115	7.40319	1.32952e-13	1.30662e-11
ssa-miR-206-5p	11.9962	3.05908	0.696298	4.39334	1.11621e-05	0.000411371

## Sheet: IGF1xCTR
Table S4. List of differentially expressed miRNAs in AA and IGF1 pacu cultured myotubes. AA and IGF1 treatments showed respectively 11 and 8 differentially expressed miRNAs compared to CTR group. The miRNAs were considered differentially expressed with adjusted P-value£0.05 and Log2(Fold-change) £-0.55 and ³0.55 (1.5-fold). Blue color indicates miRNAs with down-regulated transcription and red col…
	baseMean	log2FoldChange	lfcSE	stat	pvalue	padj		miRNA	Orthologues and Paralogues	Log2(Fold-change) mean
ipu-miR-29b	15.356	-2.06005	0.569832	-3.61519	0.000300127	0.0171266		miR-29	ipu: miR-29b	-2.06005			down-regulation
dre-miR-181a-3p	2317.42	0.554623	0.119007	4.66044	3.15542e-06	0.000782127		miR-181	dre: miR-181a-3p	0.554623			up-regulation
fru-miR-181a-3p	2317.42	0.554623	0.119007	4.66044	3.15542e-06	0.000782127			fru: miR-181a-3p
tni-miR-181a-3p	2317.42	0.554623	0.119007	4.66044	3.15542e-06	0.000782127			tni: miR-181a-3p			abu	Astatotilapia burtoni
ssa-miR-196a-4-3p	771.055	0.570452	0.135854	4.19902	2.68071e-05	0.00206182		miR-196	ssa: miR-196a-4-3p	0.570452		ccr	Cyprinus carpio
gmo-let-7a-3-3p	279.869	0.709074	0.170695	4.15403	3.26675e-05	0.00231155		let-7	gmo: let-7a-3-3p	0.709074		dre	Danio rerio
ola-let-7a-3p	279.869	0.709074	0.170695	4.15403	3.26675e-05	0.00231155			ola: let-7a-3p			fru	Fugu rubripes
dre-miR-338-5p	161.132	0.793928	0.22981	3.45472	0.000550866	0.0286612		miR-338	dre: miR-338-5p	0.793928		gmo	Gadus morhua
ssa-miR-338a-3-5p	161.132	0.793928	0.22981	3.45472	0.000550866	0.0286612			ssa: miR-338a-3-5p			ipu	Ictalurus punctatus
dre-miR-125b-1-3p	140.787	0.804683	0.207506	3.87788	0.000105369	0.00642748		miR-125	dre: miR-125b-1-3p	0.837151		mze	Metriaclima zebra
mze-miR-125c	141.819	0.853385	0.207371	4.11527	3.8673e-05	0.0025338			mze: miR-125c			nbr	Neolamprologus brichardi
pny-miR-125c	141.819	0.853385	0.207371	4.11527	3.8673e-05	0.0025338			pny: miR-125c			ola	Oryzias latipes
abu-miR-206	7445.65	1.02553	0.235978	4.34588	1.38716e-05	0.0011154		miR-206	abu: miR-206	1.02553		oni	Oreochromis niloticus
ccr-miR-206	7445.65	1.02553	0.235978	4.34588	1.38716e-05	0.0011154			ccr: miR-206			pny	Pundamilia nyererei
dre-miR-206-3p	7445.65	1.02553	0.235978	4.34588	1.38716e-05	0.0011154			dre: miR-206-3p			ssa	Salmo salar
gmo-miR-206-3p	7445.65	1.02553	0.235978	4.34588	1.38716e-05	0.0011154			gmo: miR-206-3p			tni	Tetraodon nigroviridis
ipu-miR-206	7445.65	1.02553	0.235978	4.34588	1.38716e-05	0.0011154			ipu: miR-206
mze-miR-206	7445.65	1.02553	0.235978	4.34588	1.38716e-05	0.0011154			mze: miR-206
nbr-miR-206	7445.65	1.02553	0.235978	4.34588	1.38716e-05	0.0011154			nbr: miR-206
oni-miR-206	7445.65	1.02553	0.235978	4.34588	1.38716e-05	0.0011154			oni: miR-206
pny-miR-206	7445.65	1.02553	0.235978	4.34588	1.38716e-05	0.0011154			pny: miR-206
ssa-miR-206-3p	7445.65	1.02553	0.235978	4.34588	1.38716e-05	0.0011154			ssa: miR-206-3p
ola-miR-92a	608.074	1.06977	0.268735	3.98075	6.86971e-05	0.00434019		miR-92	ola: miR-92a	1.06977
